# Supplementary material for: Nitrogen Supply and Host-Plant Genotype Modulate the Transcriptomic Profile of Plasmodiophora brassicae
Source: Front Microbiol. 2021 Jul 8;12:701067. doi: 10.3389/fmicb.2021.701067 (PMC8298192; doi:10.3389/fmicb.2021.701067)
Supplement: Supplementary Table 3 — Description of the Plasmodiophora brassicae DEGs (Differentially Expressed Genes) between N supply conditions for both host plant genotypes. [file Table_3.XLSX]

## Sheet: P. brassicae DEGs N1vsN8 14 dpi
S3 Table. Description of the Plasmodiophora brassicae DEGs (Differentially Expressed Genes) between N supply conditions for both host plant genotypes (-1: genes underexpressed in the first condition compared to the second; 1: genes overexpressed in the first condition compared to the second; 0: no difference in gene expression between conditions).
A. 14 days post-inoculation
The hatched gene names correspond to P. brassicae genes differentially expressed between nitrogen conditions for the two host genotypes.
The green gene names correspond to P. brassicae genes underexpressed in N1 compared to N8 in at least one host genotype.
The red gene names correspond to P. brassicae genes overexpressed in N1 compared to N8 in at least one host genotype.
P. brassicae Gene	P. brassicae gene expression level	P. brassicae gene expression level	P. brassicae gene expression level	Fold change	Adjusted	P. brassicae gene expression level	P. brassicae gene expression level	P. brassicae gene expression level	Fold change	Adjusted	Description	Length	Blast2Go_GO_Names	Blast2Go_Enzyme_Names	Manual_EnzymeCodes
	in HD N1 compared to HD N8	in HD N1	in HD N8		P-value	in Y N1 compared to Y N8	in Y N1	in Y N8		P-value
Pldbra_eH_r1s002g00796	-1	68.79824	149.02968	2.06177	0.0329513	0	150.66743	260.33659	1.77627	0.0961329	---NA---	779	F:protein_binding;_F:carbohydrate_binding	NA	ec:6.6.1.1
Pldbra_eH_r1s002g00817	-1	603.2296	899.8288	1.49104	0.0228383	-1	516.0224	771.9519	1.49521	0.016832	hypothetical_protein_PBRA_005126	267	NA	NA	NA
Pldbra_eH_r1s002g00828	0	103.8435	79.60509	1.3015	0.605434	1	169.2423	99.76135	1.69422	0.0274992	hypothetical_protein_PBRA_005136	89	C:membrane;_C:integral_component_of_membrane;_P:vitamin_transmembrane_transport;_P:vitamin_transport;_F:vitamin_transmembrane_transporter_activity	NA	NA
Pldbra_eH_r1s002g00869	0	9.4454343	16.1183777	1.76057	0.716607	-1	0.2196133	12.385032	23.0643	0.00150182	ATP_GTP-binding	1263	F:protein_kinase_activity;_F:ATP_binding;_P:protein_phosphorylation;_C:membrane;_C:integral_component_of_membrane;_F:kinase_activity;_P:phosphorylation;_F:transferase_activity	NA	NA
Pldbra_eH_r1s003g01677	0	76.60105	66.42027	1.10904	0.928723	1	72.53157	35.65516	2.063	0.0207575	heat-shock_Hsp20	134	NA	NA	NA
Pldbra_eH_r1s003g01799	0	157.5866	152.4727	1.03935	0.97328	1	203.6667	129.1716	1.58395	0.0360062	beta-catenin_1	512	F:binding	NA	ec:1.10.3.4
Pldbra_eH_r1s003g02026	-1	4.918008	24.852715	3.89572	0.0116636	0	11.547587	29.736407	2.56271	0.117158	hypothetical_protein_PBRA_007081	571	F:oxidoreductase_activity;_F:metal_ion_binding;_P:oxidation-reduction_process	Superoxide_dismutase	ec:1.15.1.1;ec:1.15.1.1;ec:1.15.1.1
Pldbra_eH_r1s003g02045	1	347.3745	179.2264	1.898	2.35697e-05	1	380.5196	226.1867	1.65778	0.0022301	superoxide	202	F:superoxide_dismutase_activity;_F:protein_binding;_C:cytosol;_P:removal_of_superoxide_radicals;_F:metal_ion_binding;_P:oxidation-reduction_process	NA	NA
Pldbra_eH_r1s004g02125	-1	60.38109	138.62472	2.17659	0.0141035	0	144.00594	239.74384	1.70883	0.125985	hypothetical_protein_BVRB_028330;_partial	557	NA	NA	NA
Pldbra_eH_r1s004g02170	0	42.81636	57.62595	1.31042	0.714564	-1	28.77942	61.74885	2.0973	0.0445779	vacuolar_sorting-associated_13C-like	965	NA	NA	NA
Pldbra_eH_r1s004g02388	-1	25.65673	77.9662	2.81257	0.00264471	-1	49.11792	114.29469	2.41551	0.0121288	pentatricopeptide_repeat-containing_mitochondrial-like_isoform_X3	504	F:protein_binding	NA	ec:2.7.1.107
Pldbra_eH_r1s004g02635	0	13.033573	29.873302	2.21575	0.292947	-1	2.693837	19.336819	5.96875	0.00425455	hypothetical_protein_PBRA_008579	379	F:protein_binding;_P:ubiquitin-dependent_protein_catabolic_process	NA	NA
Pldbra_eH_r1s005g02817	-1	150.0731	231.6792	1.54911	0.041544	0	154.9641	223.9728	1.44988	0.0972813	hypothetical_protein_PBRA_002330	184	C:integral_component_of_membrane	NA	NA
Pldbra_eH_r1s005g02910	0	58.19996	66.96355	1.08232	0.958214	-1	37.91669	78.13143	2.1647	0.009572	E3_ubiquitin-_ligase_HUWE1-like	778	F:binding	NA	NA
Pldbra_eH_r1s006g03620	0	274.177	414.5558	1.50858	0.0763411	-1	203.9708	337.9999	1.65376	0.0089936	hypothetical_protein_PBRA_004344	220	NA	NA	ec:3.4.21.113;ec:3.4.22.45
Pldbra_eH_r1s006g03738	0	311.3463	322.5924	1.0355	0.972704	-1	238.9415	358.0543	1.48285	0.0388349	probable_ATP-dependent_RNA_helicase_DDX60	1615	F:nucleic_acid_binding;_F:ATP_binding	NA	NA
Pldbra_eH_r1s006g03830	0	22.90304	10.23934	2.42564	0.198943	1	36.64774	11.15678	3.08396	0.0173544	hypothetical_protein_PBRA_006863	247	NA	NA	ec:3.6.5.5
Pldbra_eH_r1s007g04046	0	91.83699	153.36531	1.66252	0.058211	-1	61.00785	123.18304	1.97359	0.00390152	dynamin-related_GTPase	816	F:binding;_C:intracellular_membrane-bounded_organelle;_C:cytoplasmic_part	NA	ec:1.14.11.2
Pldbra_eH_r1s007g04118	0	28.28742	47.1141	1.5901	0.446517	-1	34.2177	81.20262	2.50792	0.00394336	proly_4-hydroxylase	441	F:iron_ion_binding;_F:oxidoreductase_activity;_acting_on_paired_donors;_with_incorporation_or_reduction_of_molecular_oxygen;_F:L-ascorbic_acid_binding;_P:oxidation-reduction_process	Transferring_phosphorus-containing_groups	ec:2.7.11;ec:2.7.11.10
Pldbra_eH_r1s008g04491	0	182.1502	268.5707	1.4744	0.139451	-1	106.0011	185.0466	1.73743	0.009572	kinase_domain	360	F:protein_serine/threonine_kinase_activity;_F:ATP_binding;_P:protein_phosphorylation;_P:serine_family_amino_acid_metabolic_process	NA	NA
Pldbra_eH_r1s008g04749	0	33.3008	14.93876	2.28469	0.198943	1	30.671147	6.155129	4.92964	0.000997345	---NA---	2540	NA	NA	ec:2.7.1.107
Pldbra_eH_r1s009g04904	-1	467.9506	709.3496	1.51746	0.0270619	0	438.1747	630.9056	1.44139	0.0626344	hypothetical_protein_PBRA_000376;_partial	403	F:protein_binding;_C:integral_component_of_membrane	NA	NA
Pldbra_eH_r1s013g06727	1	345.637	199.5189	1.69394	0.00925069	0	342.4731	236.9927	1.43328	0.129202	phage_tail	262	C:plasma_membrane;_C:membrane;_C:integral_component_of_membrane	NA	ec:3.1.3.96
Pldbra_eH_r1s013g06880	1	69.89194	29.93576	2.35944	0.0182427	0	31.56065	28.52415	1.11987	0.894839	cation-transporting_ATPase_13A3	1145	F:nucleotide_binding;_C:integral_component_of_membrane	NA	NA
Pldbra_eH_r1s014g06980	0	271.2631	376.6396	1.38946	0.199534	-1	238.6623	373.1497	1.55186	0.0207575	30S_small_subunit_ribosomal_S25e	107	C:ribosome	NA	NA
Pldbra_eH_r1s015g07483	0	12.71718	11.43375	1.1061	0.97348	-1	4.42781	20.20424	4.45114	0.0301056	cold_shock_domain-containing_E1_isoform_X2	693	F:DNA_binding;_P:regulation_of_transcription;_DNA-templated	Nucleoside-triphosphate_phosphatase	ec:3.6.1;ec:3.6.1.15
Pldbra_eH_r1s017g08085	0	26.36863	40.7973	1.50761	0.589567	-1	22.21132	53.16839	2.35672	0.0360062	G_alpha_i_subunit	366	F:DNA_binding;_F:GTPase_activity;_F:signal_transducer_activity;_F:GTP_binding;_C:plasma_membrane;_P:G-protein_coupled_receptor_signaling_pathway;_P:asymmetric_cell_division;_P:establishment_of_endothelial_blood-brain_barrier;_P:calcium-mediated_signaling;_P:septate_junction_assembly;_P:cortical_actin_cytoskeleton_organization;_F:G-protein_beta/gamma-subunit_complex_binding;_P:axon_ensheathment_in…	Adenosinetriphosphatase;_Nucleoside-triphosphate_phosphatase	ec:3.4.21.113;ec:3.6.4.12;ec:3.6.1.15;ec:2.1.1.43
Pldbra_eH_r1s017g08107	0	400.6865	434.5356	1.09246	0.856854	-1	273.6364	430.8111	1.56057	0.00405604	chromodomain-helicase-DNA-binding_7_isoform_X1	1584	F:ATP-dependent_DNA_helicase_activity;_F:ATP_binding;_C:nucleus;_C:replication_fork;_P:DNA_repair;_P:chromatin_remodeling;_F:zinc_ion_binding;_P:DNA_duplex_unwinding	NA	NA
Pldbra_eH_r1s017g08344	0	9.132035	17.87157	1.63611	0.654017	-1	11.305081	47.837436	4.22629	0.000997345	peptidase_inhibitor	401	C:extracellular_region	NA	NA
Pldbra_eH_r1s019g08739	-1	18.01959	49.14661	2.47396	0.0360808	0	41.74174	83.47623	2.09618	0.0820916	sodium:solute_symporter_family	728	C:integral_component_of_membrane;_F:transmembrane_transporter_activity;_P:transmembrane_transport	NA	ec:2.7.6.5
Pldbra_eH_r1s019g08755	0	87.42315	130.02504	1.44101	0.368856	-1	63.66989	119.16423	1.8846	0.0173725	pectoralis_alpha_actinin	536	F:actin_binding;_F:calcium_ion_binding	NA	NA
Pldbra_eH_r1s021g09246	1	54.18532	22.7285	2.33053	0.0270619	0	34.99522	39.36859	1.08064	0.93064	sodium-coupled_neutral_amino_acid	496	C:integral_component_of_membrane	NA	NA
Pldbra_eH_r1s022g09492	1	23.268111	5.642027	3.73593	0.0322869	0	15.074051	10.565052	1.41316	0.725069	erythromycin_esterase	503	P:response_to_antibiotic	NA	NA
Pldbra_eH_r1s023g09699	0	16410.9	22043.99	1.34321	0.10787	-1	13140.56	19032.11	1.44846	0.00623887	hypothetical_protein_PBRA_005609	411	NA	Adenosinetriphosphatase;_Nucleoside-triphosphate_phosphatase	ec:3.6.1;ec:3.6.1.3;ec:3.6.1.15;ec:3.4.21.113;ec:3.6.4.12;ec:3.4.22.45
Pldbra_eH_r1s023g09744	0	89.20342	119.59829	1.32339	0.541305	-1	60.23954	108.84003	1.7757	0.0237289	ATP-dependent_DNA_helicase_-like_isoform_X1	951	F:nucleic_acid_binding;_F:ATP_binding;_C:intracellular;_P:DNA_recombination;_F:ATP-dependent_helicase_activity	NA	NA
Pldbra_eH_r1s023g09844	-1	33.67379	94.14164	2.64129	0.00264471	0	75.12614	136.93269	1.89291	0.0782896	hypothetical_protein_PBRA_005716	96	NA	Transferring_phosphorus-containing_groups	ec:2.7.11;ec:2.7.11.10
Pldbra_eH_r1s023g09885	-1	49.38777	97.3501	1.93059	0.0182427	0	96.65158	125.46828	1.32843	0.407072	AGC_PKA_kinase	367	F:protein_serine/threonine_kinase_activity;_F:ATP_binding;_P:protein_phosphorylation;_P:serine_family_amino_acid_metabolic_process	NA	NA
Pldbra_eH_r1s026g10379	0	84.28748	84.58059	1.00506	0.996557	-1	32.25208	83.65517	2.3838	0.00150182	Vacuolar_sorting-associated_13	1795	F:molecular_function;_C:cellular_component;_C:Golgi_apparatus;_P:protein_transport;_P:protein_retention_in_Golgi_apparatus;_P:late_endosome_to_vacuole_transport	NA	NA
Pldbra_eH_r1s027g10603	-1	73.44802	163.66464	2.18861	0.0057708	-1	131.20534	249.61218	1.94738	0.0237289	pentatricopeptide_repeat-containing_At5g65560-like	589	F:protein_binding	NA	ec:2.7.1.123;ec:2.7.11.1
Pldbra_eH_r1s028g10761	0	1041.3829	1308.8452	1.25872	0.312851	-1	803.7459	1172.5858	1.46118	0.00599986	heat_shock_90	785	F:ATP_binding;_P:protein_folding;_P:response_to_stress;_F:unfolded_protein_binding	NA	ec:3.5.4.35
Pldbra_eH_r1s029g11041	0	32.43697	19.13609	1.63468	0.52514	1	63.02496	21.98729	2.84745	0.00390152	tRNA-specific_adenosine_deaminase_2	165	F:catalytic_activity	NA	NA
Pldbra_eH_r1s031g11245	0	5.297392	21.881593	3.16834	0.0709321	-1	8.623625	40.815985	4.89347	0.000997345	hypothetical_protein_PBRA_007347	556	F:catalytic_activity;_C:membrane	NA	ec:1.14.99.33
Pldbra_eH_r1s031g11266	1	41.21497	11.70994	3.24273	0.00511213	0	46.62142	36.07481	1.22445	0.771201	Fatty_acid_type_1	387	P:lipid_metabolic_process;_C:integral_component_of_membrane	NA	NA
Pldbra_eH_r1s031g11347	0	46.10243	80.05325	1.69857	0.172753	-1	38.06273	76.98187	2.04006	0.0238393	heat_shock_transcription_other_eukaryote	247	F:DNA_binding_transcription_factor_activity;_C:nucleus;_C:transcription_factor_complex;_P:regulation_of_transcription;_DNA-templated;_P:regulation_of_transcription;_DNA-templated;_F:sequence-specific_DNA_binding	NA	NA
Pldbra_eH_r1s036g11806	-1	4.470828	26.24063	5.02065	0.0057708	0	14.434676	25.552704	1.96479	0.388611	hypothetical_protein_PBRA_007968	651	C:integral_component_of_membrane;_P:transmembrane_transport	NA	ec:3.6.1.65
Pldbra_eH_r1s037g11877	0	2626.676	3480.712	1.32466	0.108127	-1	2388.31	3324.955	1.39229	0.017532	NUDIX_hydrolase	456	F:hydrolase_activity	NA	ec:3.4.19.12
Pldbra_eH_r1s047g12423	0	401.9711	509.4635	1.26619	0.47904	-1	330.4388	507.9429	1.5393	0.0207575	pre-mRNA-processing-splicing_factor_8	2272	P:mRNA_splicing;_via_spliceosome;_F:protein_binding;_C:spliceosomal_complex;_F:U6_snRNA_binding;_F:U5_snRNA_binding	NA	NA
Pldbra_eH_r1s049g12493	-1	14.25473	43.53888	2.69892	0.0270619	0	44.01331	58.02999	1.37581	0.59753	ring_finger_protein_11_(sid_1669)_(nedd4_ww_domain-binding_protein_2);_putative	295	F:transferase_activity;_P:cellular_protein_metabolic_process	NA	NA
Pldbra_eH_r1s051g12536	0	253.3569	335.1057	1.32721	0.347342	-1	176.5952	300.0239	1.70706	0.0022301	Putative_Cofilin	138	F:actin_binding;_C:actin_cytoskeleton;_P:actin_filament_depolymerization	NA	NA
Pldbra_eH_r1s086g12765	0	139972.5	140086.6	1.0008	1	1	271215.3	128759.3	2.10641	9.80929e-07	NA	NA	NA	NA	NA
Pldbra_eH_r1s086g12766	0	75.88927	66.18665	1.14436	0.91038	1	126.84634	63.53826	2.01718	0.0309928	NA	NA	NA	NA	NA
Pldbra_eH_r1s086g12769	0	140422.1	127326.7	1.10286	0.889825	1	250454.5	116998	2.1407	9.80929e-07	NA	NA	NA	NA	NA

## Sheet: P. brassicae DEGs N1vsN8 27 dpi
S3 Table. Description of the Plasmodiophora brassicae DEGs (Differentially Expressed Genes) between N supply conditions for both host plant genotypes (-1: genes underexpressed in the first condition compared to the second; 1: genes overexpressed in the first condition compared to the second; 0: no difference in gene expression between conditions).
B. 27 days post-inoculation
The hatched gene names correspond to P. brassicae genes differentially expressed between nitrogen conditions for the two host genotypes.
The green gene names correspond to P. brassicae genes underexpressed in N1 compared to N8 in at least one host genotype.
The red gene names correspond to P. brassicae genes overexpressed in N1 compared to N8 in at least one host genotype.
P. brassicae Gene	P. brassicae gene expression level	P. brassicae gene expression level	P. brassicae gene expression level	Fold change	Adjusted	P. brassicae gene expression level	P. brassicae gene expression level	P. brassicae gene expression level	Fold change	Adjusted	Description	Length	Blast2Go_GO_Names	Blast2Go_Enzyme_Names	Manual_EnzymeCodes
	in HD N1 compared to HD N8	in HD N1	in HD N8		P-value	in Y N1 compared to Y N8	in Y N1	in Y N8		P-value
Pldbra_eH_r1s001g00051	1	115.87696	85.78637	1.34361	0.0170241	0	109.39165	94.35004	1.14906	0.547559	TBC1_domain_family_member_22B	377	C:membrane;_C:integral_component_of_membrane	NA	NA
Pldbra_eH_r1s001g00058	1	7.975898	2.591542	2.87545	0.0208445	0	7.734724	4.872421	1.75947	0.415206	AP-5_complex_subunit_beta-1-like	910	NA	NA	NA
Pldbra_eH_r1s001g00086	1	124.66252	80.40292	1.54931	0.000500363	0	108.06883	107.51293	1.00457	0.993019	Translation_initiation_factor_eIF-2B_subunit_alpha	308	P:cellular_metabolic_process	NA	ec:5.3.1.29
Pldbra_eH_r1s001g00100	-1	1015.4008	1271.7092	1.25116	0.0367621	0	977.6333	1077.8802	1.10207	0.665429	Heat_shock_STI	561	F:protein_binding	NA	NA
Pldbra_eH_r1s001g00139	1	114.23644	86.71628	1.31481	0.0378912	0	90.50097	98.24152	1.08237	0.806119	vacuolar_-sorting-associated_36	364	C:ESCRT_II_complex;_F:phosphatidylinositol-3-phosphate_binding;_P:endosome_transport_via_multivesicular_body_sorting_pathway;_F:ubiquitin_binding	NA	NA
Pldbra_eH_r1s001g00146	-1	72.33655	97.91248	1.36181	0.0238166	0	70.41875	76.12046	1.0923	0.800154	Transcriptional_regulatory	427	C:histone_deacetylase_complex;_P:negative_regulation_of_transcription_by_RNA_polymerase_II;_C:chromatin;_F:RNA_polymerase_II_transcription_corepressor_activity;_F:histone_deacetylase_activity;_P:histone_deacetylation	Histone_deacetylase	NA
Pldbra_eH_r1s001g00188	1	76.42921	57.33463	1.34581	0.0313542	0	61.80116	60.70498	1.01315	0.980724	Dihydrolipoyllysine-residue_succinyltransferase	197	F:transferase_activity;_transferring_acyl_groups;_P:carboxylic_acid_metabolic_process;_P:primary_metabolic_process	NA	ec:1.8.1.4
Pldbra_eH_r1s001g00239	1	1.976647	0	43.5623	0.0263875	0	4.76901	1.356549	3.50628	0.489914	hypothetical_protein_PBRA_003685	257	P:lipid_metabolic_process;_F:hydrolase_activity	NA	ec:3.1.1.73
Pldbra_eH_r1s001g00242	1	75.02238	50.73239	1.45635	0.0290063	0	59.42038	53.94088	1.11836	0.784717	Lysosomal_amino_acid_transporter_1	294	C:lysosome;_F:cation_transmembrane_transporter_activity;_F:basic_amino_acid_transmembrane_transporter_activity;_P:arginine_transport;_C:integral_component_of_membrane;_C:organelle_membrane	NA	NA
Pldbra_eH_r1s001g00244	-1	1.593576	5.48079	3.47987	0.0291935	0	4.583186	5.247851	1.15471	0.937032	hypothetical_protein_PBRA_003681	502	C:integral_component_of_membrane	NA	NA
Pldbra_eH_r1s001g00257	-1	23.01126	35.54759	1.57262	0.0290063	0	33.5925	38.46527	1.15029	0.767484	ATP-binding_Cassette_(ABC)_Superfamily	1468	F:ATP_binding;_C:integral_component_of_membrane;_F:ATPase_activity;_coupled_to_transmembrane_movement_of_substances;_P:transmembrane_transport	Adenosinetriphosphatase;_Nucleoside-triphosphate_phosphatase	ec:3.6.1;ec:3.6.1.3;ec:3.6.1.15;ec:3.6.3.43
Pldbra_eH_r1s001g00261	-1	0.04429893	1.02343172	10.18	0.0486227	0	5.18432353	7.66314184	1.51094	0.800154	hemin_receptor	161	F:oxygen_carrier_activity;_P:oxygen_transport;_F:heme_binding	NA	ec:1.14.12.17
Pldbra_eH_r1s001g00320	1	219.4714	170.9117	1.27704	0.0301169	0	198.4833	195.3101	1.01508	0.974669	phosphatidylinositol-3;4;5-trisphosphate_3-	438	F:protein_tyrosine_phosphatase_activity;_P:dephosphorylation;_P:peptidyl-tyrosine_dephosphorylation	NA	ec:3.1.3.48;ec:3.1.1.4
Pldbra_eH_r1s001g00325	1	55.50969	40.21719	1.40669	0.0424177	0	57.77325	51.80343	1.09836	0.812775	hypothetical_protein_PBRA_001417	193	C:integral_component_of_membrane	NA	NA
Pldbra_eH_r1s001g00349	0	10.218433	19.552408	1.83556	0.0671835	-1	8.212296	21.540705	2.41403	0.00886639	dynein_regulatory_complex_subunit_3-like	536	F:protein_binding;_C:cell_part;_P:cilium-dependent_cell_motility	NA	NA
Pldbra_eH_r1s001g00365	0	469.4573	572.5584	1.21591	0.0950362	-1	380.5738	499.9596	1.31777	0.0325458	hypothetical_protein_PBRA_001454	291	C:membrane;_C:integral_component_of_membrane	NA	NA
Pldbra_eH_r1s001g00378	0	5.93169	10.717522	1.76856	0.123382	-1	5.402084	12.886484	2.33115	0.0272886	swi5-dependent_recombination_DNA_repair_1	947	F:protein_binding	NA	ec:3.6.4.13
Pldbra_eH_r1s001g00388	1	4.981087	1.156956	4.32696	0.0383022	0	6.279374	2.118413	2.87677	0.234368	hypothetical_protein_PBRA_001477	95	NA	NA	NA
Pldbra_eH_r1s001g00446	1	90.81804	61.11624	1.46853	0.0127576	0	73.02106	76.50784	1.05235	0.920553	thioredoxin_1	177	C:cytosol;_P:obsolete_electron_transport;_P:cellular_process;_F:disulfide_oxidoreductase_activity	NA	NA
Pldbra_eH_r1s001g00462	1	114.8094	88.6558	1.28774	0.0403915	0	115.9588	104.4377	1.10131	0.716633	hypothetical_protein_PBRA_001546	237	F:nucleic_acid_binding;_C:membrane;_C:integral_component_of_membrane	NA	ec:4.2.1.119
Pldbra_eH_r1s001g00463	-1	35.50831	82.38244	2.33941	3.13055e-05	0	54.90305	72.22555	1.30528	0.552405	hypothetical_protein_PBRA_001547	230	NA	NA	NA
Pldbra_eH_r1s001g00538	1	1143.3878	887.9703	1.28939	0.0251885	0	1119.3924	936.053	1.19536	0.298727	hypothetical_protein_PBRA_001613	373	C:integral_component_of_membrane	NA	NA
Pldbra_eH_r1s001g00542	1	53.07029	33.61961	1.55259	0.00652769	0	46.7063	40.31877	1.16253	0.665429	hypothetical_protein_PBRA_001618	77	NA	NA	NA
Pldbra_eH_r1s001g00577	-1	10.97647	21.87651	1.99205	0.00280063	0	19.17815	23.83614	1.21576	0.705515	hypothetical_protein_PBRA_001650	269	NA	NA	NA
Pldbra_eH_r1s001g00607	1	40.75213	26.02988	1.58636	0.0181537	0	37.11499	35.34038	1.05725	0.929888	tRNA-splicing_endonuclease_subunit_Sen15-like	135	F:tRNA-intron_endonuclease_activity;_C:tRNA-intron_endonuclease_complex;_F:nucleic_acid_binding;_P:tRNA_splicing;_via_endonucleolytic_cleavage_and_ligation;_P:regulation_of_RNA_metabolic_process;_P:RNA_phosphodiester_bond_hydrolysis;_endonucleolytic	Acting_on_ester_bonds;_Acting_on_ester_bonds;_Acting_on_ester_bonds	ec:3.1.27.9;ec:3.1.31;ec:3.1;ec:3.1.27;ec:3.1.27.9
Pldbra_eH_r1s001g00616	-1	0.04429893	1.53883983	14.3656	0.0300879	0	1.21487204	0.84767084	1.46087	0.898276	Glu_Leu_Phe_Val_dehydrogenase	275	P:obsolete_electron_transport;_P:cellular_amino_acid_metabolic_process;_F:oxidoreductase_activity;_acting_on_the_CH-NH2_group_of_donors;_NAD_or_NADP_as_acceptor;_P:oxidation-reduction_process	NA	ec:1.4.1.23
Pldbra_eH_r1s001g00652	1	133.7684	99.716	1.3357	0.0275921	0	123.3225	129.1255	1.04626	0.909566	transcription_factor_alpha_beta_subunit	256	C:transcription_factor_TFIIA_complex;_P:transcription_initiation_from_RNA_polymerase_II_promoter	NA	NA
Pldbra_eH_r1s001g00659	-1	213.2671	288.2776	1.35324	0.0257956	0	204.4213	254.1999	1.24234	0.290706	chromosome_segregation	967	NA	NA	NA
Pldbra_eH_r1s001g00662	-1	1126.45	1825.8417	1.62059	1.75958e-06	-1	603.1132	1069.1312	1.77503	5.9261e-09	hypothetical_protein_PBRA_001722	378	F:protein_binding	NA	ec:2.7.1.107
Pldbra_eH_r1s001g00673	1	38.01206	22.64982	1.63243	0.02347	0	36.21189	32.21048	1.08964	0.885834	vesicle_transport_v-SNARE_11_isoform_X1	211	C:integral_component_of_membrane;_P:vesicle-mediated_transport	NA	NA
Pldbra_eH_r1s001g00687	1	15.200087	8.522615	1.83467	0.0301169	0	19.070897	18.894424	1.05836	0.946482	Erythrocyte_membrane-associated_antigen	138	F:aspartic-type_endopeptidase_activity;_P:proteolysis;_C:integral_component_of_membrane	Acting_on_peptide_bonds_(peptidases)	NA
Pldbra_eH_r1s001g00719	-1	166.3707	215.9062	1.30641	0.0301169	0	175.5615	214.2148	1.21299	0.298727	3-phosphoshikimate_1-carboxyvinyltransferase	1498	P:tryptophan_biosynthetic_process;_F:3-dehydroquinate_dehydratase_activity;_F:3-dehydroquinate_synthase_activity;_F:3-phosphoshikimate_1-carboxyvinyltransferase_activity;_F:shikimate_3-dehydrogenase_(NADP+)_activity;_F:shikimate_kinase_activity;_F:ATP_binding;_C:cytoplasm;_P:tyrosine_biosynthetic_process;_P:L-phenylalanine_biosynthetic_process;_P:chorismate_biosynthetic_process;_P:phosphorylation…	3-phosphoshikimate_1-carboxyvinyltransferase;_Shikimate_dehydrogenase;_3-dehydroquinate_dehydratase;_3-dehydroquinate_synthase;_Shikimate_kinase;_Quinate/shikimate_dehydrogenase	ec:2.5.1.19;ec:1.1.1.25;ec:4.2.1.10;ec:4.2.3.4;ec:2.7.1.71;ec:1.1.1.282;ec:2.5.1.19;ec:4.2.1.10;ec:2.5.1.19;ec:2.5.1.19;ec:4.2.1.10
Pldbra_eH_r1s001g00762	1	21.61958	10.99757	1.97711	0.00361207	0	23.93198	16.78718	1.4053	0.341028	hypothetical_protein_PBRA_001813	632	F:nucleic_acid_binding	NA	NA
Pldbra_eH_r1s002g00782	1	86.5022	64.13763	1.36777	0.0275921	0	77.95375	67.78291	1.13309	0.674197	E2F-associated_phospho	160	C:nucleus;_P:positive_regulation_of_cell_proliferation;_P:regulation_of_transcription_elongation_from_RNA_polymerase_II_promoter	NA	NA
Pldbra_eH_r1s002g00817	-1	449.4373	649.7084	1.44137	0.00081818	0	268.703	351.1026	1.3075	0.0871512	hypothetical_protein_PBRA_005126	267	NA	NA	ec:6.6.1.1
Pldbra_eH_r1s002g00823	-1	302.0516	383.8625	1.27676	0.0346405	0	268.2738	337.9707	1.25895	0.136725	ribonucleoside-diphosphate_reductase_subunit_alpha	784	F:ribonucleoside-diphosphate_reductase_activity;_thioredoxin_disulfide_as_acceptor;_F:ATP_binding;_C:ribonucleoside-diphosphate_reductase_complex;_P:purine_nucleobase_metabolic_process;_P:pyrimidine_nucleobase_metabolic_process;_P:DNA_replication;_P:deoxyribonucleoside_diphosphate_metabolic_process;_P:oxidation-reduction_process	Acting_on_CH_or_CH(2)_groups;_Ribonucleoside-diphosphate_reductase	ec:1.17.4;ec:1.17.4.1;ec:1.17.4.2;ec:1.17.4.2;ec:1.17.4.1
Pldbra_eH_r1s002g00828	1	214.6849	161.2994	1.33081	0.00371521	1	306.115	222.8446	1.37193	0.000945343	hypothetical_protein_PBRA_005136	89	C:membrane;_C:integral_component_of_membrane;_P:vitamin_transmembrane_transport;_P:vitamin_transport;_F:vitamin_transmembrane_transporter_activity	NA	NA
Pldbra_eH_r1s002g00830	0	56.24362	54.49204	1.02974	0.948256	-1	20.39062	34.77502	1.76746	0.0429186	hypothetical_protein_PBRA_005137	410	C:integral_component_of_membrane;_P:vitamin_transmembrane_transport;_F:vitamin_transmembrane_transporter_activity	NA	NA
Pldbra_eH_r1s002g00842	-1	45.98385	64.96186	1.40795	0.0329922	0	47.3809	54.67213	1.17224	0.61732	Hydroxymethylglutaryl-_degradative	812	F:hydroxymethylglutaryl-CoA_reductase_(NADPH)_activity;_C:endoplasmic_reticulum_membrane;_P:steroid_biosynthetic_process;_P:coenzyme_A_metabolic_process;_F:coenzyme_binding;_P:oxidation-reduction_process	Hydroxymethylglutaryl-CoA_reductase_(NADPH)	ec:1.1.1.34;ec:1.1.1.88
Pldbra_eH_r1s002g00856	-1	164.3101	215.1422	1.3163	0.0367705	0	153.194	177.3832	1.14883	0.580106	serine_threonine_kinase	1485	F:protein_binding;_P:nitrogen_compound_metabolic_process;_P:primary_metabolic_process;_P:cellular_macromolecule_metabolic_process	NA	ec:3.6.1.3;ec:2.3.1.48
Pldbra_eH_r1s002g00882	1	29.64337	15.3229	1.84835	0.00641207	0	30.85867	23.80119	1.33541	0.441146	CMGC_family_kinase	785	F:protein_kinase_activity;_F:ATP_binding;_P:protein_phosphorylation;_C:integral_component_of_membrane	NA	ec:2.7.11.10
Pldbra_eH_r1s002g00887	1	122.99318	90.12614	1.34605	0.0105385	0	131.85514	148.72104	1.13143	0.56882	serine_threonine_kinase	233	F:lipid_binding	NA	ec:3.1.2.1
Pldbra_eH_r1s002g00898	1	103.89331	72.20638	1.44415	0.00676228	0	99.42792	91.72556	1.09011	0.802244	U6_snRNA-associated_Sm_LSm6	78	P:mRNA_splicing;_via_spliceosome;_C:P-body;_F:RNA_binding;_C:spliceosomal_complex;_C:U6_snRNP;_C:nucleolus;_C:small_nucleolar_ribonucleoprotein_complex;_C:cytosol;_P:tRNA_processing;_P:maturation_of_SSU-rRNA;_C:U4/U6_x_U5_tri-snRNP_complex;_F:protein_heterodimerization_activity	NA	NA
Pldbra_eH_r1s002g00900	0	0.3571496	0	8.3516	0.278241	1	2.167841	0	47.9986	0.00452261	regulator_of_chromosome_condensation_(RCC1)_family	179	F:metal_ion_binding	NA	ec:2.7.10.2
Pldbra_eH_r1s002g00905	1	280.9903	217.5344	1.28902	0.0324748	0	277.173	251.8948	1.09496	0.734977	mitochondrial_presequence_translocase_subunit_Tim50	317	C:mitochondrial_inner_membrane_presequence_translocase_complex;_P:protein_transport	NA	ec:3.1.3.16;ec:3.1.3.96
Pldbra_eH_r1s002g00913	-1	29.13037	50.2857	1.74214	0.00619754	0	32.32293	30.59768	1.03612	0.968724	hypothetical_protein_PBRA_005205	769	F:protein_binding	NA	ec:2.7.1.107
Pldbra_eH_r1s002g00918	-1	213.5481	278.6762	1.30472	0.0369936	0	211.3427	226.3766	1.07631	0.82228	presequence_mitochondrial	1029	P:proteolysis;_F:hydrolase_activity;_F:metal_ion_binding	NA	ec:3.4.24.61;ec:3.4.24.61
Pldbra_eH_r1s002g00942	-1	44.44807	74.1108	1.68491	0.000303944	0	45.91131	53.64797	1.16589	0.664897	hypothetical_protein_PBRA_005228	4460	C:extracellular_region;_P:chitin_metabolic_process;_F:chitin_binding	NA	ec:2.7.10.1;ec:3.2.1.133;ec:3.2.1.14
Pldbra_eH_r1s002g00952	-1	0	0.7793287	18.2176	0.0466307	0	1.9570164	0.9333585	2.11554	0.765186	multiple_epidermal_growth_factor-like_domains_6	937	C:extracellular_region;_P:chitin_metabolic_process;_F:chitin_binding	NA	ec:2.7.10.1;ec:3.2.1.14
Pldbra_eH_r1s002g00969	1	57.22213	39.93306	1.44798	0.034042	0	55.33017	51.96541	1.06071	0.909507	exonuclease_mut-7_homolog	523	F:nucleic_acid_binding;_F:3'-5'_exonuclease_activity;_P:nucleic_acid_phosphodiester_bond_hydrolysis	NA	ec:3.1;ec:2.7.7.7
Pldbra_eH_r1s002g01036	1	45.39312	28.19099	1.60691	0.0193871	0	45.41084	38.5875	1.15257	0.75671	GNS1_SUR4_family	282	P:fatty_acid_biosynthetic_process;_C:integral_component_of_membrane;_F:3-oxo-arachidoyl-CoA_synthase_activity;_F:3-oxo-cerotoyl-CoA_synthase_activity;_F:3-oxo-lignoceronyl-CoA_synthase_activity;_F:very-long-chain_3-ketoacyl-CoA_synthase_activity	Very-long-chain_3-oxoacyl-CoA_synthase	ec:2.3.1.199
Pldbra_eH_r1s002g01040	1	28.11335	17.49569	1.52994	0.047847	0	27.34556	29.62864	1.09186	0.873229	S-adenosyl-L-methionine-dependent_methyltransferases	179	F:methyltransferase_activity;_P:methylation	NA	ec:2.1.1.300;ec:2.1.1.201
Pldbra_eH_r1s002g01079	-1	2.37009	6.598392	2.73388	0.0301281	0	2.99242	3.881471	1.25045	0.867506	hypothetical_protein_PBRA_002621	502	NA	NA	NA
Pldbra_eH_r1s002g01081	-1	1420.747	1805.568	1.27145	0.0219736	0	1197.532	1351.747	1.12956	0.539212	ATP-dependent_RNA_helicase_DBP2-A	718	F:nucleic_acid_binding;_F:helicase_activity;_F:ATP_binding;_P:mRNA_catabolic_process;_F:RNA-dependent_ATPase_activity;_P:ribonucleoprotein_complex_biogenesis	Adenosinetriphosphatase;_Nucleoside-triphosphate_phosphatase	ec:3.4.21.113;ec:3.4.22.45
Pldbra_eH_r1s002g01106	1	21.20052	11.66959	1.93203	0.0152	0	26.5672	18.57833	1.49265	0.283506	hypothetical_protein_PBRA_002646	44	C:integral_component_of_membrane	NA	NA
Pldbra_eH_r1s002g01121	-1	177.1546	241.978	1.35823	0.00466516	0	173.9988	186.6239	1.07215	0.81085	guanine_nucleotide-binding	796	C:cell;_F:isomerase_activity;_P:cell_redox_homeostasis	NA	ec:1.8.1.8;ec:1.8.1.8
Pldbra_eH_r1s002g01146	-1	2.9692	8.610918	2.82759	0.027659	0	5.07053	8.727833	1.79497	0.45239	mitogen-activated_kinase_kinase_1	561	F:protein_kinase_activity;_F:ATP_binding;_P:protein_phosphorylation	NA	ec:2.7.11.10
Pldbra_eH_r1s002g01157	1	91.82523	67.75602	1.38199	0.0105385	0	86.36205	87.09445	1.01255	0.98069	DNA-directed_RNA_polymerase_II_subunit_RPB7	173	P:nuclear-transcribed_mRNA_catabolic_process;_exonucleolytic;_C:P-body;_F:single-stranded_DNA_binding;_F:single-stranded_RNA_binding;_F:DNA-directed_5'-3'_RNA_polymerase_activity;_C:DNA-directed_RNA_polymerase_II;_core_complex;_C:nucleolus;_P:purine_nucleobase_metabolic_process;_P:pyrimidine_nucleobase_metabolic_process;_P:transcription_initiation_from_RNA_polymerase_II_promoter;_F:translation_in…	DNA-directed_RNA_polymerase	ec:2.7.7.6;ec:3.1.26.12
Pldbra_eH_r1s002g01173	-1	19.73697	29.5804	1.51203	0.0487995	0	29.45586	34.37729	1.13867	0.780415	polypeptide_N-acetylglucosaminyltransferase	1243	F:protein_binding	NA	NA
Pldbra_eH_r1s002g01200	-1	61.25101	94.27549	1.55216	0.00146458	0	73.42492	81.39605	1.09218	0.816639	cobalamin_biosynthesis	1673	F:protein_binding	NA	NA
Pldbra_eH_r1s002g01204	-1	90.13103	135.27807	1.49551	0.00158378	0	91.61988	94.92406	1.03535	0.944272	hypothetical_protein_PBRA_002729	190	P:signal_transduction;_P:regulation_of_GTPase_activity	NA	NA
Pldbra_eH_r1s002g01209	-1	232.6315	316.5168	1.35701	0.00581402	-1	159.9074	210.6701	1.32888	0.0448609	hypothetical_protein_PBRA_002733	193	C:membrane;_C:integral_component_of_membrane	NA	NA
Pldbra_eH_r1s002g01246	-1	48.34827	75.24743	1.57262	0.000551158	0	50.47114	60.01494	1.19178	0.518957	DUF3638_domain-containing	1953	F:protein_binding	NA	NA
Pldbra_eH_r1s002g01249	-1	66.47651	90.7675	1.37158	0.0301169	0	73.13562	69.22828	1.06213	0.886123	hypothetical_protein_PBRA_002765	3165	F:protein_binding	NA	NA
Pldbra_eH_r1s002g01298	1	74.42374	51.5071	1.43354	0.0284254	0	63.15565	54.71218	1.14625	0.705492	hypothetical_protein_PBRA_002817	298	C:integral_component_of_membrane	NA	NA
Pldbra_eH_r1s002g01329	1	8.902987	4.18067	2.45879	0.0269894	0	10.493834	7.891467	1.37707	0.649886	MFS_transporter	165	C:integral_component_of_membrane;_P:transmembrane_transport	NA	NA
Pldbra_eH_r1s002g01334	1	23.39946	11.90406	1.99166	0.0127759	0	20.65414	12.63882	1.62059	0.220354	histone_h4	103	C:nuclear_nucleosome;_F:DNA_binding;_P:nucleosome_assembly;_F:histone_binding;_F:protein_heterodimerization_activity	NA	NA
Pldbra_eH_r1s002g01345	1	44.63328	29.24248	1.53612	0.011852	0	35.42069	39.59004	1.10838	0.806119	lipase_family	332	P:lipid_metabolic_process;_F:hydrolase_activity	NA	ec:3.1.1.73
Pldbra_eH_r1s002g01348	-1	110.6438	156.3902	1.42561	0.00528299	0	109.9402	118.2629	1.07689	0.840578	hypothetical_protein_PBRA_002865	627	NA	NA	NA
Pldbra_eH_r1s002g01387	1	54.74414	36.69205	1.489	0.0250387	0	53.89541	50.18373	1.0737	0.882487	enoyl-_hydratase_isomerase	583	F:catalytic_activity;_F:transporter_activity;_P:metabolic_process;_C:integral_component_of_membrane;_P:transmembrane_transport	NA	ec:3.7.1.18
Pldbra_eH_r1s002g01393	-1	28.41418	45.66155	1.61362	0.00371521	0	31.71954	42.5455	1.3325	0.26756	hypothetical_protein_PBRA_002905	227	NA	NA	NA
Pldbra_eH_r1s002g01401	-1	124.2806	159.2611	1.28307	0.0359498	0	125.9802	128.0908	1.02183	0.961872	probable_udp-n-acetylglucosamine--peptide_n-acetylglucosaminyltransferase_sec-like	1136	F:protein_binding	NA	ec:2.4.1.255
Pldbra_eH_r1s003g01426	-1	418.1337	558.1028	1.33588	0.0030794	0	470.2665	537.3242	1.13995	0.475881	ATP-dependent_chaperone	727	F:ATP_binding;_P:proteolysis	NA	ec:3.6.1.3;ec:3.6.1.3
Pldbra_eH_r1s003g01431	0	83.99604	73.43891	1.11371	0.551635	1	106.89936	76.65316	1.38323	0.0352281	hypothetical_protein_PBRA_008321	556	F:protein_binding	NA	NA
Pldbra_eH_r1s003g01479	1	117.15506	84.93913	1.38131	0.0235563	0	92.8896	104.0711	1.10192	0.773625	probable_N-acetylglucosaminyl-phosphatidylinositol_de-N-acetylase	247	C:membrane;_C:integral_component_of_membrane	NA	ec:3.5.1.113
Pldbra_eH_r1s003g01502	-1	134.4356	174.4578	1.29514	0.0250387	0	139.4628	142.6623	1.01351	0.978755	WD_and_tetratricopeptide_repeats_1	428	F:protein_binding	NA	NA
Pldbra_eH_r1s003g01535	1	59.58176	40.53278	1.47124	0.0301169	0	45.32858	43.92796	1.02247	0.977039	hypothetical_protein_PBRA_005294	271	C:integral_component_of_membrane	NA	ec:2.3.1.24
Pldbra_eH_r1s003g01555	-1	383.8479	477.2383	1.24468	0.0352234	0	403.9136	421.3753	1.04205	0.891149	splicing_factor_3B_subunit_1	1190	F:binding	NA	NA
Pldbra_eH_r1s003g01578	-1	2867.916	4174.537	1.45607	1.84042e-05	0	3172.772	3838.653	1.20936	0.188962	hsp70	656	F:ATP_binding	NA	ec:3.6.1.3
Pldbra_eH_r1s003g01626	-1	3886.822	4969.322	1.27862	0.0294631	0	4471.249	4805.818	1.07447	0.793632	heat_shock_80	728	F:ATP_binding;_P:protein_folding;_P:response_to_stress;_F:unfolded_protein_binding	NA	ec:2.7.11.1;ec:2.7.1.123
Pldbra_eH_r1s003g01669	-1	408.113	546.9975	1.33906	0.0116049	0	324.9203	419.0034	1.29178	0.10215	dolichyl-diphosphooligosaccharide--_glycosyltransferase_48_kDa_subunit	415	C:endoplasmic_reticulum_membrane;_C:integral_component_of_membrane;_F:transferase_activity;_transferring_glycosyl_groups;_P:protein_N-linked_glycosylation_via_asparagine	NA	ec:2.4.99.18
Pldbra_eH_r1s003g01677	-1	121.557	186.7919	1.53505	0.0250387	0	155.2154	193.7806	1.24654	0.534658	heat-shock_Hsp20	134	NA	NA	NA
Pldbra_eH_r1s003g01683	-1	7.531395	15.007932	2.00619	0.0377187	0	8.855861	10.972386	1.26419	0.771233	hypothetical_protein_PBRA_002988	713	F:microtubule_motor_activity;_F:ATP_binding;_C:microtubule;_P:microtubule-based_movement;_F:microtubule_binding;_C:tubulin_complex	Nucleoside-triphosphate_phosphatase	NA
Pldbra_eH_r1s003g01708	-1	54.83158	75.93678	1.39295	0.0410853	0	54.25285	65.72281	1.19945	0.548305	lysosomal_alpha-mannosidase	960	F:alpha-mannosidase_activity;_P:mannose_metabolic_process;_F:carbohydrate_binding;_F:metal_ion_binding	Alpha-mannosidase	ec:3.2.1.24;ec:3.2.1;ec:3.2.1.170;ec:3.2.1.170;ec:3.2.1.170
Pldbra_eH_r1s003g01717	-1	16.16635	29.72553	1.79874	0.00707793	0	14.98611	21.83454	1.46066	0.276824	hypothetical_protein_PBRA_003019	72	NA	NA	NA
Pldbra_eH_r1s003g01743	-1	1785.344	2979.801	1.66884	7.00214e-08	-1	1100.415	2010.252	1.8297	8.71804e-11	hypothetical_protein_PBRA_003039	214	C:integral_component_of_membrane	NA	NA
Pldbra_eH_r1s003g01762	1	301.5273	233.8368	1.2888	0.0322886	0	325.9894	284.1648	1.1462	0.5234	dynein_light_chain_cytoplasmic	90	C:cytoplasm;_C:cytoplasmic_dynein_complex;_C:kinesin_complex;_C:microtubule;_F:cytoskeletal_protein_binding;_F:ATP-dependent_microtubule_motor_activity;_plus-end-directed;_P:transport_along_microtubule;_C:myosin_complex;_F:dynein_intermediate_chain_binding;_F:dynein_light_intermediate_chain_binding;_P:cilium_assembly;_P:positive_regulation_of_ATP-dependent_microtubule_motor_activity;_plus-end-dir…	Adenosinetriphosphatase;_Nucleoside-triphosphate_phosphatase;_Plus-end-directed_kinesin_ATPase	NA
Pldbra_eH_r1s003g01771	1	22.84226	13.48813	1.72551	0.0208258	0	15.69775	18.96977	1.2057	0.715824	hypothetical_protein_PBRA_003058	79	C:mitochondrion;_F:oxidoreductase_activity;_P:oxidation-reduction_process	NA	ec:1.8.1.8
Pldbra_eH_r1s003g01779	1	137.37063	99.49795	1.38269	0.00456853	0	123.23048	121.74955	1.00693	0.988246	trehalose-6-phosphate_phosphatase	323	F:trehalose-phosphatase_activity;_P:starch_metabolic_process;_P:sucrose_metabolic_process;_P:trehalose_biosynthetic_process;_P:response_to_cold;_P:response_to_salt_stress;_P:dephosphorylation	Trehalose-phosphatase;_4-nitrophenylphosphatase	ec:3.1.3.96;ec:2.4.1.15
Pldbra_eH_r1s003g01787	1	19.8657	11.31084	1.71499	0.0431	0	20.7573	18.83474	1.10648	0.882814	50S_ribosomal_L36	68	F:structural_constituent_of_ribosome;_C:ribosome;_P:translation;_P:ribosome_biogenesis	NA	NA
Pldbra_eH_r1s003g01791	1	193.9604	152.7919	1.27393	0.0394832	0	173.322	159.7511	1.0873	0.755823	50S_ribosomal_L15	225	F:structural_constituent_of_ribosome;_P:translation;_C:large_ribosomal_subunit;_P:ribosome_biogenesis	NA	NA
Pldbra_eH_r1s003g01818	1	170.2681	135.9169	1.24452	0.0428674	0	161.0785	142.8642	1.13035	0.531775	A20_AN1-like_zinc_finger_family	164	F:DNA_binding;_F:zinc_ion_binding	NA	ec:3.4.19.12
Pldbra_eH_r1s003g01825	1	68.69651	50.18853	1.3753	0.0367705	0	47.39473	52.37449	1.10099	0.798432	hypothetical_protein_PBRA_003108	473	F:RNA_polymerase_I_CORE_element_sequence-specific_DNA_binding;_P:RNA_polymerase_I_transcriptional_preinitiation_complex_assembly;_C:RNA_polymerase_I_core_factor_complex	NA	NA
Pldbra_eH_r1s003g01829	-1	144.6136	200.6896	1.38606	0.00125665	0	143.5517	153.1183	1.05284	0.871451	P-loop_containing_nucleoside_triphosphate_hydrolase	1414	F:ATP_binding;_C:integral_component_of_membrane;_F:ATPase_activity;_coupled_to_transmembrane_movement_of_substances;_P:transmembrane_transport	Adenosinetriphosphatase;_Nucleoside-triphosphate_phosphatase	ec:3.6.1;ec:3.6.1.3;ec:3.6.1.15;ec:3.6.3.47;ec:3.6.3.43
Pldbra_eH_r1s003g01887	-1	290.2094	362.3965	1.24766	0.0300851	0	241.4298	267.5088	1.11051	0.601129	adenylate_kinase	246	F:adenylate_kinase_activity;_F:ATP_binding;_P:purine_nucleobase_metabolic_process;_P:ATP_metabolic_process;_P:nucleotide_phosphorylation	Adenylate_kinase	ec:2.7.4.3;ec:2.7.4.10
Pldbra_eH_r1s003g01936	1	42.20244	26.77205	1.58106	0.0119614	0	39.29714	27.84818	1.35412	0.266854	dual_specificity_phosphatase_12-like	303	F:phosphoprotein_phosphatase_activity;_P:protein_dephosphorylation	Protein-serine/threonine_phosphatase;_4-nitrophenylphosphatase	ec:3.1.3.16;ec:3.1;ec:3.1.3.41
Pldbra_eH_r1s003g01951	1	110.59842	83.13068	1.33784	0.0377187	0	101.81299	97.71385	1.0484	0.911263	serine_threonine-_phosphatase_5-like	514	F:phosphoprotein_phosphatase_activity;_F:protein_binding;_P:protein_dephosphorylation	Protein-serine/threonine_phosphatase;_4-nitrophenylphosphatase	ec:3.1.3.16;ec:3.1;ec:3.1.3.41;ec:3.1.3.5;ec:3.1.3.16
Pldbra_eH_r1s003g01953	1	180.1246	117.4177	1.52115	0.00737171	0	157.6093	174.4791	1.11045	0.789932	aldehyde_dehydrogenase_family	509	F:aldehyde_dehydrogenase_(NAD)_activity;_P:gluconeogenesis;_P:glycolytic_process;_P:arginine_metabolic_process;_P:histidine_metabolic_process;_P:isoleucine_catabolic_process;_P:leucine_catabolic_process;_P:lysine_catabolic_process;_P:proline_metabolic_process;_P:tryptophan_metabolic_process;_P:valine_catabolic_process;_P:fatty_acid_metabolic_process;_P:bile_acid_biosynthetic_process;_P:1;2-dichlo…	Aldehyde_dehydrogenase_(NAD(+))	ec:1.2.1.4
Pldbra_eH_r1s003g01971	1	9.065608	3.830384	2.14351	0.0428674	0	11.005819	8.907901	1.25522	0.767484	acylglycerol_lipase	163	P:lipid_metabolic_process;_C:membrane;_F:lipase_activity	NA	ec:3.1.1.23
Pldbra_eH_r1s003g01990	1	72.87826	44.40826	1.61445	0.00174127	0	66.39043	52.2936	1.25663	0.388844	oxidoreductase_GLYR1_homolog	240	C:nucleus	NA	ec:2.1.1.43
Pldbra_eH_r1s003g02016	1	30.26929	18.89402	1.56601	0.0366647	0	30.26369	28.73	1.06717	0.919615	phosphatidylinositol_synthase	177	F:CDP-diacylglycerol-inositol_3-phosphatidyltransferase_activity;_C:Golgi_apparatus;_P:phospholipid_biosynthetic_process;_C:integral_component_of_membrane;_P:glycerolipid_metabolic_process	CDP-diacylglycerol--inositol_3-phosphatidyltransferase	ec:2.7.8.38
Pldbra_eH_r1s003g02036	1	69.81411	52.12027	1.35997	0.040528	0	66.66346	64.67502	1.03679	0.941306	hypothetical_protein_PBRA_007089	223	C:integral_component_of_membrane	NA	NA
Pldbra_eH_r1s003g02045	1	1178.2719	861.824	1.365	0.0301169	0	907.2439	946.3887	1.04365	0.929888	superoxide	202	F:superoxide_dismutase_activity;_F:protein_binding;_C:cytosol;_P:removal_of_superoxide_radicals;_F:metal_ion_binding;_P:oxidation-reduction_process	Superoxide_dismutase	ec:1.15.1.1;ec:1.15.1.1;ec:1.15.1.1
Pldbra_eH_r1s003g02060	-1	2782.384	4241.633	1.52403	6.59207e-05	-1	1824.32	2679.494	1.46955	0.00104148	AGC_kinase	375	F:protein_serine/threonine_kinase_activity;_F:ATP_binding;_P:protein_phosphorylation;_P:serine_family_amino_acid_metabolic_process	Transferring_phosphorus-containing_groups	ec:2.7.11;ec:2.7.11.10
Pldbra_eH_r1s003g02066	-1	906.6106	1259.3185	1.38947	0.00146458	0	760.0459	911.5179	1.2	0.285254	Urease_accessory	442	F:protein_binding	NA	NA
Pldbra_eH_r1s003g02070	-1	4.24935	11.163317	2.57123	0.0448979	0	1.377011	4.664418	3.37332	0.0812915	carbohydrate_esterase_family_4	502	P:carbohydrate_metabolic_process;_P:nitrogen_compound_metabolic_process;_C:integral_component_of_membrane;_F:hydrolase_activity;_acting_on_carbon-nitrogen_(but_not_peptide)_bonds	NA	ec:1.1.1.141
Pldbra_eH_r1s004g02087	0	0.06335728	0.08583464	1.6646	0.834578	1	3.37700179	0.37740397	8.73725	0.0333799	hypothetical_protein_PBRA_003541	186	C:integral_component_of_membrane	NA	NA
Pldbra_eH_r1s004g02098	1	19.37875	10.85419	1.78319	0.0499711	0	15.97108	19.34083	1.16014	0.838084	hypothetical_protein_PBRA_003532	216	C:membrane;_C:integral_component_of_membrane	NA	NA
Pldbra_eH_r1s004g02125	0	8.047443	4.967262	1.53279	0.451491	1	21.462736	6.474605	3.23492	0.00520676	hypothetical_protein_BVRB_028330;_partial	557	NA	NA	NA
Pldbra_eH_r1s004g02133	-1	13.66658	29.823503	2.19426	0.00030987	-1	6.277748	12.743325	2.04468	0.0374645	ankyrin_repeat	268	F:protein_binding	NA	ec:2.7.1.107
Pldbra_eH_r1s004g02142	1	464.8751	357.6976	1.29867	0.0207207	0	457.4212	398.7257	1.14672	0.500141	slit-like_isoform_X2	212	F:protein_binding	NA	NA
Pldbra_eH_r1s004g02157	-1	159.1213	216.1297	1.35483	0.0130245	0	150.1682	191.2682	1.26527	0.177387	hypothetical_protein_PBRA_003482	612	NA	NA	NA
Pldbra_eH_r1s004g02168	-1	0	0.5740406	16.0638	0.0356616	0	0.2772493	0.7921395	2.04894	0.751501	lysosomal_alpha-mannosidase	366	F:alpha-mannosidase_activity;_P:mannose_metabolic_process;_F:carbohydrate_binding;_F:metal_ion_binding	Alpha-mannosidase	ec:3.2.1;ec:3.2.1.170
Pldbra_eH_r1s004g02226	-1	1.363537	4.904104	3.38971	0.028302	0	5.05276	5.701069	1.09139	0.961756	peptide_transporter_ptr2	537	P:oligopeptide_transport;_C:integral_component_of_membrane;_F:transmembrane_transporter_activity;_P:transmembrane_transport	NA	NA
Pldbra_eH_r1s004g02239	-1	0	0.5680341	15.7898	0.0433463	0	0.3255543	0.107551	1.43931	0.948288	hypothetical_protein_PBRA_003431	302	P:signal_transduction	NA	NA
Pldbra_eH_r1s004g02253	0	4.526842	2.119967	2.04842	0.408581	1	12.805533	2.544953	4.86844	0.0430143	hypothetical_protein_PBRA_003422	175	F:RNA_polymerase_II_transcription_factor_activity;_sequence-specific_DNA_binding;_C:nucleus;_P:regulation_of_transcription_by_RNA_polymerase_II;_F:zinc_ion_binding	NA	NA
Pldbra_eH_r1s004g02288	1	20.5171	10.54307	1.82663	0.0275921	0	19.58312	20.51498	1.02164	0.983189	iq_calmodulin-binding_motif_family	992	F:protein_binding	NA	NA
Pldbra_eH_r1s004g02300	1	93.09882	66.19908	1.42673	0.0281948	0	89.40094	87.66193	1.02427	0.971378	Adenylate_kinase	211	F:adenylate_kinase_activity;_F:ATP_binding;_P:purine_nucleobase_metabolic_process;_P:ATP_metabolic_process;_P:nucleotide_phosphorylation	Adenylate_kinase	ec:2.7.4.3;ec:2.7.4.10
Pldbra_eH_r1s004g02305	-1	156.1479	204.3623	1.30894	0.00625075	0	152.7981	167.0484	1.08919	0.716728	ABC_transporter_C_family_member_2	1328	F:ATP_binding;_C:vacuole;_C:integral_component_of_membrane;_F:ATPase_activity;_coupled_to_transmembrane_movement_of_substances;_P:transmembrane_transport	Adenosinetriphosphatase;_Nucleoside-triphosphate_phosphatase	ec:3.6.1;ec:3.6.1.3;ec:3.6.1.15;ec:3.6.3.47;ec:3.6.3.43
Pldbra_eH_r1s004g02337	-1	193.5596	284.2527	1.46913	0.00081818	0	202.8132	224.605	1.105	0.734977	vacuolar_sorting-associated_13_family	952	F:nucleic_acid_binding	NA	NA
Pldbra_eH_r1s004g02380	-1	64.15684	87.86783	1.3605	0.0275921	0	57.07918	67.21938	1.16351	0.575788	serine_threonine-_kinase_HT1	321	F:protein_serine/threonine_kinase_activity;_F:ATP_binding;_P:protein_phosphorylation;_P:serine_family_amino_acid_metabolic_process	Transferring_phosphorus-containing_groups	ec:2.7.11.10
Pldbra_eH_r1s004g02440	-1	992.1963	1461.1769	1.47176	0.0074731	0	558.3399	777.0811	1.39293	0.0858826	30S_ribosomal_S19	165	C:ribosome	NA	NA
Pldbra_eH_r1s004g02441	-1	0	0.7545848	17.0691	0.0394832	0	0.7583662	0.533311	2.00922	0.788205	hypothetical_protein_PBRA_003267	375	C:integral_component_of_membrane	NA	NA
Pldbra_eH_r1s004g02442	-1	343.8124	522.9626	1.52396	1.46519e-05	0	302.3166	379.6538	1.25229	0.153565	Rho_GTPase-activating_gacA	1047	P:signal_transduction	NA	ec:3.1.3.36
Pldbra_eH_r1s004g02455	-1	0.4115665	2.5279827	4.93272	0.0299437	0	1.3053309	1.1340437	1.01878	0.994077	hypothetical_protein_PBRA_003254	259	NA	NA	NA
Pldbra_eH_r1s004g02472	-1	62.36387	90.90221	1.4522	0.00979195	0	61.70206	80.00881	1.29443	0.239606	WH1_domain_containing	569	F:actin_binding;_P:actin_filament_organization	NA	ec:2.7.11.1
Pldbra_eH_r1s004g02488	-1	19.94515	46.39292	2.27732	0.000135341	0	11.52406	14.66034	1.30041	0.660001	hypothetical_protein_PBRA_007692	402	C:integral_component_of_membrane	NA	ec:2.7.11.8
Pldbra_eH_r1s004g02523	0	3.1915283	1.1255357	2.83099	0.334317	1	7.5170993	0.6509205	9.54469	0.0291526	zinc_finger_2_homolog_isoform_X1	266	F:nucleic_acid_binding;_P:positive_regulation_of_fibroblast_migration;_P:regulation_of_multicellular_organism_growth;_P:platelet-derived_growth_factor_receptor_signaling_pathway;_P:skeletal_system_morphogenesis;_P:palate_development;_P:face_morphogenesis	NA	NA
Pldbra_eH_r1s004g02580	1	8.018416	3.182521	2.37527	0.0410683	0	7.427669	6.384573	1.15685	0.896211	hypothetical_protein_PBRA_007622	840	C:integral_component_of_membrane	NA	NA
Pldbra_eH_r1s004g02640	-1	62.04785	125.12816	2.01389	8.70851e-07	-1	72.68747	127.2178	1.74758	0.000489228	hypothetical_protein_SELMODRAFT_114354	198	NA	NA	NA
Pldbra_eH_r1s004g02641	1	25.05015	12.97721	1.84623	0.0203514	0	24.54486	18.51719	1.29574	0.597316	with_DNJ1_SIS1	270	P:protein_folding;_F:unfolded_protein_binding	NA	NA
Pldbra_eH_r1s004g02650	0	0.5884091	0	13.8563	0.122373	1	3.0664391	0.377404	8.28791	0.0122	hypothetical_protein_PBRA_008567	426	F:protein_binding	NA	ec:2.7.1.107
Pldbra_eH_r1s005g02782	-1	110.87736	175.18493	1.57376	0.000116359	-1	76.75934	124.45014	1.60335	0.000208545	[Naegleria_gruberi]	269	NA	NA	ec:3.1.1.27
Pldbra_eH_r1s005g02866	-1	52.25552	88.40478	1.67067	0.000350463	0	39.49208	53.15155	1.32133	0.267807	Major_antigen	678	C:integral_component_of_membrane	NA	NA
Pldbra_eH_r1s005g02887	-1	37.01614	104.68384	2.82598	2.66714e-09	-1	58.65603	107.09202	1.80078	0.00972026	heat_shock_Ssa2_(_)	664	F:ATP_binding;_C:nucleus;_F:ATPase_activity;_F:unfolded_protein_binding;_P:negative_regulation_of_cellular_response_to_heat	Adenosinetriphosphatase;_Nucleoside-triphosphate_phosphatase	ec:3.6.1.3
Pldbra_eH_r1s005g02894	0	3.729116	0.7913417	4.52694	0.154908	1	9.4473338	0.6344007	13.2628	0.00909608	---NA---	506	NA	NA	NA
Pldbra_eH_r1s005g02910	-1	84.54284	121.08147	1.44185	0.0352234	0	84.57091	95.6773	1.12673	0.773625	E3_ubiquitin-_ligase_HUWE1-like	778	F:binding	NA	NA
Pldbra_eH_r1s005g02948	1	99.21759	68.58546	1.44653	0.00297351	0	88.49057	87.65125	1.00906	0.985243	DNA-directed_RNA_polymerase_II_subunit_4-like	172	F:nucleotide_binding;_F:DNA-directed_5'-3'_RNA_polymerase_activity;_C:nucleolus;_P:purine_nucleobase_metabolic_process;_P:pyrimidine_nucleobase_metabolic_process;_P:transcription;_DNA-templated;_P:regulation_of_gene_expression;_C:nuclear_DNA-directed_RNA_polymerase_complex	DNA-directed_RNA_polymerase	ec:2.7.7.6
Pldbra_eH_r1s005g02991	1	92.63977	61.81368	1.48722	0.00204454	0	66.63904	74.88738	1.12306	0.710611	bifunctional_folylpolyglutamate_synthase_dihydrofolate_synthase	359	F:tetrahydrofolylpolyglutamate_synthase_activity;_F:ATP_binding;_P:glutamate_metabolic_process;_P:folic_acid_biosynthetic_process;_P:tetrahydrofolylpolyglutamate_biosynthetic_process	Tetrahydrofolate_synthase	ec:6.3.2.17;ec:6.3.2.30;ec:6.3.2.12
Pldbra_eH_r1s005g03001	1	86.73431	61.50701	1.41878	0.00996325	0	63.57041	70.97719	1.12384	0.710611	family_pseudouridine_synthase	332	P:pseudouridine_synthesis;_F:RNA_binding;_F:pseudouridine_synthase_activity	tRNA_pseudouridine(38-40)_synthase	ec:5.4.99.12;ec:5.4.99.42;ec:5.4.99.21
Pldbra_eH_r1s005g03002	1	280.931	208.3509	1.3444	0.0314344	0	229.482	234.3756	1.02206	0.969727	mutS_homolog_5-like_isoform_X1	687	F:ATP_binding;_P:mismatch_repair;_F:mismatched_DNA_binding	NA	NA
Pldbra_eH_r1s005g03011	-1	1446.2154	2305.0497	1.59288	2.62118e-06	-1	890.4278	1642.2819	1.84657	8.71804e-11	hypothetical_protein_PBRA_003620	233	NA	NA	NA
Pldbra_eH_r1s005g03014	1	219.2061	159.0525	1.38163	0.00220241	0	213.5109	185.8471	1.14377	0.512094	signal_recognition_particle_beta_subunit	226	F:GTP_binding;_C:integral_component_of_membrane	NA	NA
Pldbra_eH_r1s005g03036	-1	30.53687	51.05981	1.6707	0.00619754	0	35.49701	37.76904	1.06996	0.914619	hypothetical_protein_PBRA_003600	853	NA	NA	NA
Pldbra_eH_r1s005g03088	1	103.69255	76.38378	1.36115	0.0218046	0	99.89946	81.99147	1.22504	0.325775	hypothetical_protein_PBRA_003566	449	F:protein_binding;_F:metal_ion_binding	NA	ec:2.7.11.25
Pldbra_eH_r1s005g03113	-1	41.65265	66.5357	1.62091	0.00625075	0	30.52907	42.92289	1.38523	0.258708	retrotransposon_nucleocapsid	1398	F:nucleic_acid_binding;_P:DNA_integration	NA	ec:3.4.23.47;ec:3.1.26.4;ec:3.6.4.12
Pldbra_eH_r1s005g03114	-1	132.6073	181.1935	1.36707	0.0389099	0	121.3857	140.0617	1.15144	0.655069	hypothetical_protein_PBRA_007446;_partial	282	F:nucleic_acid_binding;_F:zinc_ion_binding	NA	ec:2.7.7.52
Pldbra_eH_r1s005g03137	-1	69.93203	100.34909	1.43738	0.0111686	0	66.62572	80.60029	1.18719	0.541765	WD40_repeat-containing	368	F:protein_tyrosine_phosphatase_activity;_P:tyrosine_metabolic_process;_P:peptidyl-tyrosine_dephosphorylation	Protein-serine/threonine_phosphatase;_Protein-tyrosine-phosphatase;_4-nitrophenylphosphatase	NA
Pldbra_eH_r1s005g03179	-1	8.301614	15.714417	1.91224	0.0418337	0	11.847565	15.82922	1.32624	0.655069	myosin_VIIA	1450	F:microtubule_motor_activity;_F:actin_binding;_F:ATP_binding;_C:microtubule;_P:microtubule-based_movement;_F:microtubule_binding;_C:myosin_complex;_C:tubulin_complex	Nucleoside-triphosphate_phosphatase	ec:3.6.1;ec:3.6.1.15;ec:2.1.1.43
Pldbra_eH_r1s005g03190	-1	3.845254	9.8953	2.56262	0.0322886	0	3.280225	6.242488	1.78208	0.487437	UDP-glucose:glyco_glucosyltransferase	664	C:integral_component_of_membrane	NA	ec:2.7.10.1
Pldbra_eH_r1s005g03191	-1	515.8135	792.8658	1.53459	1.04838e-05	-1	431.8591	700.6174	1.62548	5.44523e-07	---NA---	205	NA	NA	NA
Pldbra_eH_r1s005g03212	-1	232.6152	315.9104	1.3532	0.019783	0	155.3784	193.1212	1.25026	0.258708	hypothetical_protein_PBRA_007179	413	F:protein_binding;_P:ubiquitin-dependent_protein_catabolic_process	NA	ec:2.7.1.107
Pldbra_eH_r1s005g03242	1	34.50219	12.27878	2.73787	0.000366271	1	38.07883	18.85868	2.0782	0.0374645	NHL_repeat-containing	1187	F:protein_binding;_F:chitin_binding	NA	ec:3.4.24.21;ec:3.2.1.14
Pldbra_eH_r1s005g03243	1	49.62003	16.90207	2.93812	1.62701e-07	1	61.53321	32.49419	1.94414	0.0046717	transcription_factor_HIVEP3_isoform_X2	386	F:nucleic_acid_binding	NA	NA
Pldbra_eH_r1s005g03252	1	118.16102	89.76767	1.30613	0.0495745	0	117.63978	106.25427	1.11241	0.716751	ras-related_GTP-binding_A	309	F:GTP_binding;_P:regulation_of_cellular_component_organization	NA	NA
Pldbra_eH_r1s005g03259	1	20.72799	11.88681	1.75298	0.0428906	0	24.84159	21.3547	1.18702	0.770848	---NA---	132	NA	NA	NA
Pldbra_eH_r1s005g03281	1	166.5558	128.5284	1.29741	0.0314344	0	176.1734	144.9571	1.21879	0.253733	box_C_D_snoRNA_1	257	F:metal_ion_binding	NA	NA
Pldbra_eH_r1s005g03323	1	221.7666	165.7399	1.34044	0.0230572	0	205.1642	168.7339	1.21061	0.34556	acetyltransferase_At1g77540	500	F:transporter_activity;_P:transport;_C:integral_component_of_membrane	NA	NA
Pldbra_eH_r1s006g03332	1	81.39412	61.47354	1.33443	0.0428674	0	97.61634	75.59803	1.28481	0.177387	DNA-directed_RNA_polymerase_and_III_subunit_RPABC5	135	F:DNA_binding;_F:DNA-directed_5'-3'_RNA_polymerase_activity;_C:DNA-directed_RNA_polymerase_II;_core_complex;_C:DNA-directed_RNA_polymerase_III_complex;_C:DNA-directed_RNA_polymerase_I_complex;_P:purine_nucleobase_metabolic_process;_P:pyrimidine_nucleobase_metabolic_process;_P:transcription_by_RNA_polymerase_I;_P:transcription_by_RNA_polymerase_II;_P:transcription_by_RNA_polymerase_III;_F:zinc_ion…	DNA-directed_RNA_polymerase	ec:2.7.7.6;ec:2.7.7.6
Pldbra_eH_r1s006g03348	-1	33.71428	58.15474	1.69816	0.0039471	0	42.60509	48.27547	1.14184	0.775505	Eukaryotic_translation_initiation_factor_4_gamma_3_(eIF4-gamma_3)	729	F:RNA_binding;_F:protein_binding	NA	NA
Pldbra_eH_r1s006g03380	1	21.10968	10.60297	1.9232	0.0377187	0	20.60042	17.94621	1.15424	0.859364	regulator_of_G_signaling	312	C:integral_component_of_membrane	NA	ec:2.7.11.15
Pldbra_eH_r1s006g03418	0	0.1076562	0.2663788	1.17413	0.963965	1	1.5423098	0	35.3312	0.032522	hypothetical_protein_PBRA_003378	67	F:signal_transducer_activity;_C:heterotrimeric_G-protein_complex;_P:G-protein_coupled_receptor_signaling_pathway	NA	NA
Pldbra_eH_r1s006g03454	0	42.93551	52.5666	1.21809	0.352705	-1	22.1303	35.07823	1.57684	0.0471912	ankyrin_repeat	302	F:protein_binding	NA	ec:2.7.1.107
Pldbra_eH_r1s006g03468	1	47.52136	21.50766	2.24048	0.00133019	0	39.97909	33.75556	1.18521	0.790799	hypothetical_protein_PBRA_004227	73	NA	NA	NA
Pldbra_eH_r1s006g03495	1	122.7494	92.2976	1.34845	0.031124	0	102.8574	100.9896	1.02542	0.96122	dimethyladenosine_transferase	309	F:rRNA_(adenine-N6;N6-)-dimethyltransferase_activity;_P:maturation_of_SSU-rRNA_from_tricistronic_rRNA_transcript_(SSU-rRNA;_5.8S_rRNA;_LSU-rRNA);_F:RNA_binding;_C:nucleus;_C:preribosome;_small_subunit_precursor;_P:rRNA_methylation	NA	ec:2.1.1;ec:2.1.1.183;ec:2.1.1.300
Pldbra_eH_r1s006g03531	1	102.13132	71.12634	1.45518	0.00971432	0	80.93678	74.89795	1.08424	0.840185	DNA-binding_HORMA_domain-containing	217	C:kinetochore;_P:mitotic_spindle_assembly_checkpoint;_P:cheating_during_chimeric_sorocarp_development	NA	NA
Pldbra_eH_r1s006g03540	1	201.4215	161.2607	1.25745	0.0489305	0	186.9839	186.7786	1.00863	0.984308	transcription_factor_TFIIH_complex_subunit_Tfb2	356	C:core_TFIIH_complex;_F:ATP-dependent_DNA_helicase_activity;_C:replication_fork;_P:nucleotide-excision_repair;_P:regulation_of_transcription;_DNA-templated;_P:DNA_duplex_unwinding	Adenosinetriphosphatase;_Nucleoside-triphosphate_phosphatase	ec:3.6.1;ec:3.6.1.3;ec:3.6.1.15
Pldbra_eH_r1s006g03599	-1	3867.114	7217.39	1.86618	6.20561e-16	-1	2839.601	4625.624	1.62915	1.64479e-09	luminal-binding_5	666	F:ATP_binding;_C:integral_component_of_membrane	NA	ec:3.6.1.3
Pldbra_eH_r1s006g03607	-1	2.050268	5.869173	2.79223	0.0222223	0	8.243012	8.585443	1.06225	0.968103	---NA---	86	NA	NA	NA
Pldbra_eH_r1s006g03625	0	102.63876	117.83146	1.13395	0.438946	-1	79.35253	108.00275	1.36138	0.0448609	30S_ribosomal_S16	112	F:structural_constituent_of_ribosome;_C:ribosome;_P:translation;_P:ribosome_biogenesis	NA	NA
Pldbra_eH_r1s006g03649	-1	125.9527	174.5648	1.39184	0.00634615	0	133.1516	135.891	1.01275	0.980724	transcription_elongation_factor_SPT5_isoform_X2	530	C:nucleus;_P:regulation_of_transcription_by_RNA_polymerase_II;_P:regulation_of_DNA-templated_transcription;_elongation	NA	NA
Pldbra_eH_r1s006g03650	-1	114.33068	153.33071	1.3358	0.0294631	0	93.79461	116.48042	1.21658	0.362969	transcription_elongation_factor_SPT5-like	428	C:nucleus;_P:regulation_of_transcription_by_RNA_polymerase_II;_P:regulation_of_DNA-templated_transcription;_elongation	NA	NA
Pldbra_eH_r1s006g03651	-1	35.78969	58.6622	1.65678	0.00080184	0	34.80914	41.48098	1.17727	0.642113	hypothetical_protein_PBRA_004367	184	C:nucleus;_P:regulation_of_transcription_by_RNA_polymerase_II;_P:regulation_of_DNA-templated_transcription;_elongation	NA	NA
Pldbra_eH_r1s006g03667	-1	0.9759905	4.7141073	4.43085	0.0405401	0	1.5326194	3.9508675	2.58839	0.431644	disrupted_in_renal_carcinoma_2_homolog	408	C:integral_component_of_membrane;_P:transmembrane_transport	NA	NA
Pldbra_eH_r1s006g03678	-1	139.5231	182.8508	1.31401	0.0105385	0	144.0467	154.2327	1.06646	0.822622	DNA_helicase_INO80	1299	F:DNA_binding;_F:ATP_binding;_P:DNA_repair;_P:chromatin_remodeling;_P:transcription;_DNA-templated;_F:ATPase_activity;_C:Ino80_complex	Adenosinetriphosphatase;_Nucleoside-triphosphate_phosphatase	ec:3.6.1;ec:3.6.1.3;ec:3.6.1.15;ec:3.4.21.113;ec:3.6.1.15;ec:3.6.4.12
Pldbra_eH_r1s006g03690	1	151.6461	111.6326	1.36055	0.017496	0	149.4529	116.0156	1.28151	0.16041	DNA-directed_RNA_polymerase_I_subunit_RPA43	148	F:DNA-directed_5'-3'_RNA_polymerase_activity;_C:nucleolus;_P:purine_nucleobase_metabolic_process;_P:pyrimidine_nucleobase_metabolic_process;_P:transcription;_DNA-templated	DNA-directed_RNA_polymerase	ec:2.7.7.6
Pldbra_eH_r1s006g03738	-1	412.3661	530.803	1.28839	0.014047	0	388.8584	403.4751	1.03496	0.921265	probable_ATP-dependent_RNA_helicase_DDX60	1615	F:nucleic_acid_binding;_F:ATP_binding	NA	ec:3.4.21.113;ec:3.4.22.45
Pldbra_eH_r1s006g03749	-1	186.1092	251.8005	1.35247	0.00634615	0	178.4793	212.298	1.17865	0.385329	chromo_domain-containing	1330	F:ATP_binding;_C:nucleus;_P:regulation_of_gene_expression;_P:culmination_involved_in_sorocarp_development;_P:ATP-dependent_chromatin_remodeling;_P:chemotaxis_to_cAMP	NA	ec:3.4.21.113;ec:3.6.1.15;ec:3.6.4.12
Pldbra_eH_r1s006g03801	1	119.61909	86.70694	1.36558	0.0189222	0	126.47281	111.46648	1.13581	0.622	WD_repeat-containing_5	304	C:histone_acetyltransferase_complex;_F:protein_binding;_F:H4_histone_acetyltransferase_activity;_C:histone_methyltransferase_complex;_C:ciliary_basal_body;_P:histone_H4_acetylation;_P:cilium_assembly	Histone_acetyltransferase	NA
Pldbra_eH_r1s006g03821	-1	427.1427	625.7888	1.46213	0.00470075	0	255.8913	302.1956	1.17695	0.548372	hypothetical_protein_PBRA_006871	464	F:protein_binding	NA	ec:2.7.1.107
Pldbra_eH_r1s006g03823	1	52.01434	34.4091	1.4977	0.015097	0	42.15666	51.81746	1.21366	0.51629	mitochondrial_thiamine_pyrophosphate_carrier	304	C:integral_component_of_membrane;_P:transmembrane_transport;_P:organic_substance_transport;_P:nitrogen_compound_transport;_P:sulfur_compound_transport	NA	NA
Pldbra_eH_r1s007g03856	1	70.63076	44.49148	1.60676	0.0105385	0	68.46595	58.91609	1.14371	0.758609	AP-2_complex_subunit_mu	438	P:intracellular_protein_transport;_P:vesicle-mediated_transport;_C:clathrin_adaptor_complex	NA	NA
Pldbra_eH_r1s007g03858	-1	226.9501	294.4538	1.30893	0.0152889	0	247.8466	267.7526	1.07749	0.784745	D_-box_ATP-dependent_RNA_helicase_D_1_isoform_X2	1415	F:nucleic_acid_binding;_F:helicase_activity;_F:ATP_binding	Nucleoside-triphosphate_phosphatase	ec:3.6.1;ec:3.6.1.15;ec:3.6.4.13;ec:3.4.21.113;ec:3.6.4.13;ec:3.4.22.45
Pldbra_eH_r1s007g03869	1	14.780349	4.131862	3.81277	2.10148e-06	0	25.125351	16.42697	1.5147	0.261349	DUF2062_domain-containing	160	C:integral_component_of_membrane	NA	NA
Pldbra_eH_r1s007g03874	-1	125.112	159.8344	1.29028	0.0452115	0	128.5362	134.8683	1.04079	0.923812	circumsporozoite_(CS)	1277	F:protein_binding	NA	ec:2.7.1.107
Pldbra_eH_r1s007g03883	1	6.258996	1.87931	2.95033	0.0336331	0	11.817755	9.963465	1.18119	0.880913	oxysterol_binding_family	424	NA	NA	NA
Pldbra_eH_r1s007g03906	0	68.83354	87.0474	1.26031	0.108574	-1	61.87397	87.56382	1.39898	0.0316259	hypothetical_protein_PBRA_002350	596	C:integral_component_of_membrane	NA	NA
Pldbra_eH_r1s007g03908	-1	15.52671	27.44089	1.72559	0.00543704	0	24.39475	20.94545	1.13974	0.789932	pentatricopeptide_repeat-containing_At1g63330-like_isoform_X1	519	F:protein_binding	NA	NA
Pldbra_eH_r1s007g03914	1	63.03197	44.70333	1.38409	0.0258495	0	60.22008	54.83487	1.09126	0.802244	23S_rRNA_methyltransferase	414	P:RNA_methylation;_C:cytoplasm;_P:rRNA_processing;_F:RNA_methyltransferase_activity;_F:iron-sulfur_cluster_binding	NA	ec:2.1.1;ec:5.4.3.2
Pldbra_eH_r1s007g03932	1	23.66397	14.35505	1.62039	0.0458991	0	24.6417	21.53098	1.14046	0.813261	hypothetical_protein_PBRA_002368	194	NA	NA	NA
Pldbra_eH_r1s007g03953	1	216.0706	168.9111	1.28193	0.0317843	0	178.6182	181.7024	1.02397	0.954178	intra-mitochondrial_sorting	407	F:ATP_binding	NA	ec:3.6.1.3
Pldbra_eH_r1s007g03982	1	10.194827	2.976563	3.10273	0.00426657	0	24.301989	20.658195	1.16565	0.865638	cohesin_complex_subunit_SCC1	81	C:nuclear_chromosome;_F:protein_binding	NA	NA
Pldbra_eH_r1s007g04032	1	142.2847	103.3305	1.37768	0.00794945	0	136.2002	122.3221	1.11935	0.665429	hypothetical_protein_PBRA_002446	333	NA	NA	NA
Pldbra_eH_r1s007g04046	-1	60.73567	107.58713	1.78142	3.7742e-06	0	51.41638	65.05884	1.28443	0.293377	dynamin-related_GTPase	816	F:binding;_C:intracellular_membrane-bounded_organelle;_C:cytoplasmic_part	NA	ec:3.6.5.5
Pldbra_eH_r1s007g04048	1	185.6437	126.9001	1.46253	0.0030794	0	165.5922	139.9927	1.18324	0.488712	hypothetical_protein_PBRA_002456	120	C:integral_component_of_membrane	NA	NA
Pldbra_eH_r1s007g04064	-1	2.12481	10.860471	4.96319	1.91845e-05	-1	2.836021	8.012588	2.97421	0.0441436	ion_transporter	1736	F:voltage-gated_calcium_channel_activity;_C:voltage-gated_calcium_channel_complex;_P:calcium_ion_transmembrane_transport	NA	ec:3.6.1.13
Pldbra_eH_r1s007g04071	-1	184.0038	233.9569	1.27274	0.037679	0	191.3855	211.6409	1.09902	0.714132	pre-mRNA-splicing_factor_sap114-	693	F:RNA_binding;_F:protein_binding;_P:RNA_processing	NA	ec:3.4.19.12
Pldbra_eH_r1s007g04092	-1	20.94399	34.4797	1.6828	0.0130245	0	15.66251	23.29947	1.51181	0.203275	C-myc_promoter-binding_-like_isoform_X2	769	C:membrane;_C:integral_component_of_membrane	NA	NA
Pldbra_eH_r1s007g04093	1	104.33456	72.34928	1.4501	0.0315171	0	82.92387	68.34951	1.20824	0.557931	Transmembrane_anterior_posterior_transformation_1	432	C:integral_component_of_membrane	NA	ec:2.1.1.37
Pldbra_eH_r1s007g04126	-1	0.8457336	3.7602409	3.79282	0.0324748	0	5.3336236	7.1266671	1.32762	0.822622	p-type_atpase	1177	F:ATP_binding;_P:transport;_C:integral_component_of_membrane;_F:hydrolase_activity	NA	ec:3.6.3.7;ec:3.6.3.7;ec:3.1.3.96
Pldbra_eH_r1s007g04219	1	4.69249	1.02549	3.81962	0.0298365	0	4.821614	1.798601	2.65791	0.220787	WD40_repeat-containing	438	F:histone_deacetylase_activity;_F:GTPase_activator_activity;_C:nucleus;_P:transcription;_DNA-templated;_P:regulation_of_transcription;_DNA-templated;_C:membrane;_C:integral_component_of_membrane;_P:covalent_chromatin_modification;_P:histone_deacetylation;_F:hydrolase_activity;_F:NAD-dependent_histone_deacetylase_activity_(H3-K14_specific);_P:positive_regulation_of_GTPase_activity;_F:metal_ion_bin…	NA	NA
Pldbra_eH_r1s007g04222	1	33.40951	21.00695	1.56194	0.0291935	0	26.50835	26.40619	1.01509	0.984308	hypothetical_protein_PBRA_004652	72	F:aspartic-type_endopeptidase_activity;_P:proteolysis;_F:peptidase_activity;_C:membrane;_C:integral_component_of_membrane;_F:hydrolase_activity	NA	NA
Pldbra_eH_r1s007g04271	-1	24.47608	92.11111	3.72437	2.02209e-13	-1	31.70425	96.71695	3.01042	2.86673e-09	Cytochrome_c_oxidase_subunit_6b	567	C:extracellular_region;_C:mitochondrion;_P:lipid_transport;_F:lipid_binding;_P:lipoprotein_metabolic_process	NA	NA
Pldbra_eH_r1s007g04284	-1	19.77107	28.37243	1.47344	0.0478824	0	27.03774	33.02001	1.23246	0.539212	hypothetical_protein_PBRA_004704	441	NA	NA	NA
Pldbra_eH_r1s007g04303	1	195.7015	156.023	1.25577	0.0481575	0	165.5973	153.1637	1.07865	0.780415	hypothetical_protein_PBRA_004719	521	NA	NA	NA
Pldbra_eH_r1s007g04360	-1	200.9372	304.402	1.50931	0.000327735	-1	134.7901	206.5707	1.53985	0.000489228	hypothetical_protein_PBRA_004763	194	NA	NA	NA
Pldbra_eH_r1s007g04379	1	83.78735	62.2898	1.36225	0.0291935	0	68.12569	70.82057	1.04364	0.926793	ADP-ribosylation_factor_isoform_1	183	F:GTP_binding;_P:small_GTPase_mediated_signal_transduction;_P:protein_transport;_P:vesicle-mediated_transport;_P:protein_localization_to_organelle;_C:cytoplasmic_part;_P:process_utilizing_autophagic_mechanism	NA	NA
Pldbra_eH_r1s007g04386	1	43.42782	27.85173	1.52116	0.0337215	0	49.90185	45.33157	1.12029	0.804157	hypothetical_protein_PBRA_004784	117	NA	NA	NA
Pldbra_eH_r1s008g04418	-1	767.2601	1226.7849	1.60071	1.6795e-05	0	631.5321	803.959	1.27344	0.178919	hypothetical_protein_PBRA_001021;_partial	999	C:RISC_complex;_P:gene_silencing_by_RNA	NA	ec:3.6.4.13;ec:3.1.31.1
Pldbra_eH_r1s008g04419	-1	26.6261	40.70147	1.54662	0.0247626	0	31.09985	33.04934	1.0784	0.89637	alpha_1;3_fucosyltransferase	416	P:protein_glycosylation;_F:fucosyltransferase_activity;_C:integral_component_of_membrane;_C:Golgi_cisterna_membrane;_P:fucosylation	NA	ec:2.4.1;ec:2.4.1.152
Pldbra_eH_r1s008g04432	-1	131.3204	164.9033	1.25727	0.0453051	0	120.1748	131.7303	1.08595	0.759282	hypothetical_protein_PBRA_001029	703	NA	NA	NA
Pldbra_eH_r1s008g04437	-1	310.9666	422.649	1.35456	0.0375301	0	211.5036	282.1211	1.33664	0.140877	hypothetical_protein_PBRA_001033	252	C:integral_component_of_membrane	NA	NA
Pldbra_eH_r1s008g04466	-1	12.36429	21.92447	1.80876	0.0418739	0	22.40224	25.17861	1.11932	0.886678	glutathione_S-transferase_family	328	F:glutathione_transferase_activity;_P:glutathione_metabolic_process;_P:obsolete_glutathione_conjugation_reaction	Glutathione_transferase	NA
Pldbra_eH_r1s008g04483	1	124.62242	90.37698	1.37847	0.0419421	0	120.98078	109.79253	1.08873	0.834242	hypothetical_protein_PBRA_001068	323	P:tRNA_modification	NA	NA
Pldbra_eH_r1s008g04491	-1	55.01318	117.38903	2.12984	0.00204454	0	33.75312	45.80849	1.36763	0.546605	kinase_domain	360	F:protein_serine/threonine_kinase_activity;_F:ATP_binding;_P:protein_phosphorylation;_P:serine_family_amino_acid_metabolic_process	Transferring_phosphorus-containing_groups	ec:2.7.11;ec:2.7.11.10
Pldbra_eH_r1s008g04499	1	137.39458	93.56505	1.45963	0.00360983	0	131.92846	114.65182	1.14761	0.602094	transmembrane_7_superfamily	336	C:integral_component_of_membrane	NA	NA
Pldbra_eH_r1s008g04519	1	18.570362	9.665008	1.84993	0.0275921	0	19.1202	18.115484	1.08616	0.917211	---NA---	133	NA	NA	NA
Pldbra_eH_r1s008g04538	1	103.20896	77.22543	1.33709	0.0206873	0	101.03763	90.98954	1.1248	0.63592	50S_ribosomal_L21	185	F:RNA_binding;_F:structural_constituent_of_ribosome;_C:ribosome;_P:translation;_P:ribosome_biogenesis	NA	NA
Pldbra_eH_r1s008g04545	1	31.74413	18.90365	1.69123	0.0299437	0	27.96222	33.7923	1.19892	0.722195	RNA_binding	223	P:spliceosomal_complex_assembly;_P:generation_of_catalytic_spliceosome_for_first_transesterification_step;_F:first_spliceosomal_transesterification_activity;_F:RNA_binding;_C:U2_snRNP;_P:mRNA_export_from_nucleus;_C:RES_complex;_C:precatalytic_spliceosome;_C:catalytic_step_2_spliceosome	NA	ec:5.2.1.8
Pldbra_eH_r1s008g04578	1	22.15223	13.29566	1.71581	0.0361783	0	18.41399	18.22242	1.00624	0.994696	frataxin-like_domain	58	F:ferric_iron_binding;_P:iron-sulfur_cluster_assembly	NA	ec:1.3.5.4
Pldbra_eH_r1s008g04586	-1	190.211	250.0242	1.31594	0.0105216	0	172.0817	202.5166	1.17739	0.361339	far_upstream_element_binding_3	753	F:RNA_binding	NA	ec:2.7.7.8
Pldbra_eH_r1s008g04590	-1	64.33209	97.61763	1.52838	0.0381412	0	65.23232	72.59993	1.10704	0.857318	hypothetical_protein_PBRA_001162	2961	C:integral_component_of_membrane	NA	ec:3.2.1.133
Pldbra_eH_r1s008g04596	-1	0.3646276	2.6255606	6.44371	0.0324748	0	1.4636579	0.8742064	1.47859	0.866603	hypothetical_protein_PBRA_001166	240	NA	NA	NA
Pldbra_eH_r1s008g04598	0	34.67544	25.98878	1.32968	0.183765	1	43.84237	27.66258	1.56721	0.0343749	hypothetical_protein_PBRA_001169	196	C:membrane;_C:integral_component_of_membrane	NA	NA
Pldbra_eH_r1s008g04647	0	0.08316446	0	2.48134	0.687649	1	2.33165051	0.11756672	14.7189	0.0485937	Centrosomal_POC5_(macronuclear)	296	NA	NA	NA
Pldbra_eH_r1s008g04663	-1	0.5732865	3.1162347	4.71985	0.0473065	0	1.8669533	1.6652944	1.25299	0.924284	Guanine_nucleotide-binding_G(q)_subunit_alpha	330	F:GTPase_activity;_F:signal_transducer_activity;_F:GTP_binding;_P:G-protein_coupled_receptor_signaling_pathway;_F:G-protein_beta/gamma-subunit_complex_binding	Nucleoside-triphosphate_phosphatase	ec:3.6.1;ec:3.6.1.15
Pldbra_eH_r1s008g04688	-1	68.11656	98.97668	1.45205	0.0331107	0	77.57598	78.6252	1.00147	0.998912	hypothetical_protein_PBRA_001246	164	NA	NA	NA
Pldbra_eH_r1s008g04701	1	27.63197	17.39315	1.57061	0.0437795	0	30.81712	27.77719	1.13889	0.793632	metal-dependent_HD_superfamily	429	F:catalytic_activity;_P:biosynthetic_process	NA	ec:3.1.3.89;ec:2.7.7.39
Pldbra_eH_r1s008g04737	1	36.39323	23.58186	1.50588	0.0379406	0	30.27077	30.67868	1.00027	0.99981	hypothetical_protein_PBRA_001280	82	NA	NA	NA
Pldbra_eH_r1s008g04751	0	0.2534291	0.5104818	1.61134	0.808052	1	1.6880151	0	35.7894	0.0417996	spermidine_synthase	339	F:methyltransferase_activity;_C:integral_component_of_membrane;_P:methylation	NA	ec:2.1.1.300;ec:2.1.1.223
Pldbra_eH_r1s008g04788	1	36.998	19.14368	1.88793	0.00258195	0	38.85237	26.89649	1.44609	0.239556	hypothetical_protein_PBRA_001317;_partial	772	C:integral_component_of_membrane;_P:transmembrane_transport	NA	NA
Pldbra_eH_r1s008g04789	-1	1.237889	4.044547	3.1552	0.0422857	0	1.195446	3.111152	2.37185	0.368123	hypothetical_protein_PBRA_001320	279	C:integral_component_of_membrane	NA	NA
Pldbra_eH_r1s008g04818	-1	186.8006	241.4708	1.29792	0.0446222	0	170.1506	179.4378	1.04887	0.902098	structural_maintenance_of_chromosomes_5_puta	1066	P:double-strand_break_repair_via_homologous_recombination;_P:sister_chromatid_cohesion;_C:Smc5-Smc6_complex	NA	NA
Pldbra_eH_r1s008g04841	1	36.39881	19.25053	1.79154	0.00756212	0	44.89763	35.77445	1.25401	0.575788	lysosomal_amino_acid_transporter_1_homolog	305	C:integral_component_of_membrane	NA	NA
Pldbra_eH_r1s009g04904	-1	261.5924	433.3013	1.65142	1.04838e-05	0	197.0184	234.6025	1.19622	0.44633	hypothetical_protein_PBRA_000376;_partial	403	F:protein_binding;_C:integral_component_of_membrane	NA	ec:2.7.1.107
Pldbra_eH_r1s009g04921	-1	3.673699	8.967388	2.39467	0.0473836	0	8.210559	7.113787	1.1809	0.887811	hypothetical_protein_PBRA_000362	709	NA	NA	NA
Pldbra_eH_r1s009g04936	1	206.9063	147.7161	1.40327	0.0258902	0	172.0793	159.7736	1.08045	0.852933	Nuclear_transport_factor_2	125	C:intracellular;_P:transport	NA	ec:5.3.3.1
Pldbra_eH_r1s009g04939	1	21.673571	9.730717	2.17826	0.00080184	0	19.206379	16.772019	1.12024	0.863581	DNA_repair_SWI5_homolog	129	P:DNA_recombinase_assembly;_C:Swi5-Sfr1_complex;_P:cellular_response_to_ionizing_radiation	NA	NA
Pldbra_eH_r1s009g04975	1	288.739	209.9116	1.38202	0.00777304	0	242.7942	230.231	1.05375	0.885412	membrane_transporter	400	C:integral_component_of_membrane	NA	NA
Pldbra_eH_r1s009g04976	1	134.85935	95.78036	1.39216	0.0291935	0	112.79873	105.90743	1.07634	0.859364	1-phosphatidylinositol-3-phosphate_5-kinase_FAB1A_isoform_X1	1119	F:ATP_binding;_F:phosphatidylinositol_phosphate_kinase_activity;_P:phosphatidylinositol_phosphorylation	NA	ec:2.7.1;ec:2.7.1.150;ec:2.7.1.150
Pldbra_eH_r1s009g04995	-1	218.1284	295.1294	1.35288	0.0071001	0	199.4926	231.3799	1.16917	0.440828	Nicalin_precursor	478	C:integral_component_of_membrane;_C:intracellular_membrane-bounded_organelle;_C:cytoplasmic_part	NA	ec:3.4.11.10
Pldbra_eH_r1s009g04996	1	58.65028	42.1788	1.4058	0.036249	0	60.6402	59.43691	1.02101	0.974015	tRNA_(guanine(37)-N1)-methyltransferase	417	C:nucleus;_C:mitochondrial_matrix;_P:tRNA_methylation;_F:tRNA_(guanine(37)-N(1))-methyltransferase_activity	tRNA_(guanine(37)-N(1))-methyltransferase	ec:2.1.1;ec:2.1.1.228;ec:2.1.1.300
Pldbra_eH_r1s009g05014	-1	122.6844	171.0078	1.39872	0.0070058	0	138.9847	118.609	1.1633	0.539222	small_subunit_processome_component_20_homolog	2456	F:binding	NA	NA
Pldbra_eH_r1s009g05050	-1	64.11467	94.7392	1.48437	0.00677859	0	52.77586	71.78373	1.33642	0.183464	hypothetical_protein_PBRA_000259	852	F:3';5'-cyclic-nucleotide_phosphodiesterase_activity;_P:purine_nucleobase_metabolic_process;_P:signal_transduction;_F:metal_ion_binding	3';5'-cyclic-nucleotide_phosphodiesterase	ec:3.1.4;ec:3.1.4.17;ec:3.1;ec:3.1.4.53
Pldbra_eH_r1s009g05056	-1	0.6521195	4.3621636	5.65924	0.011852	0	2.1988257	2.4103579	1.01991	0.994077	probable_phospholipid-transporting_ATPase_IA_isoform_X1	475	F:magnesium_ion_binding;_F:phospholipid-translocating_ATPase_activity;_F:ATP_binding;_P:cation_transport;_P:aminophospholipid_transport;_C:integral_component_of_membrane	Adenosinetriphosphatase;_Phospholipid-translocating_ATPase;_Nucleoside-triphosphate_phosphatase	ec:3.6.1;ec:3.6.1.3;ec:3.6.3.1;ec:3.6.1.15
Pldbra_eH_r1s009g05060	0	33.34245	44.15623	1.35263	0.17788	-1	30.46022	48.50789	1.61402	0.0465184	hypothetical_protein_PBRA_000250	281	NA	NA	NA
Pldbra_eH_r1s009g05099	-1	100.32644	135.31829	1.34849	0.0422857	0	95.74367	106.77517	1.11825	0.742616	P-loop_containing_nucleoside_triphosphate_hydrolases_superfamily	1638	P:multicellular_organismal_process	NA	NA
Pldbra_eH_r1s009g05112	-1	120.2902	216.3999	1.80259	9.27173e-06	0	79.3123	115.7998	1.44876	0.0625323	E3_ubiquitin-_ligase_RING1-like	193	F:zinc_ion_binding;_F:metal_ion_binding	NA	NA
Pldbra_eH_r1s009g05134	1	19.58703	9.95532	1.88011	0.0239394	0	21.91985	16.66766	1.3561	0.520901	hypothetical_protein_PBRA_000190	134	NA	NA	NA
Pldbra_eH_r1s009g05140	-1	103.1125	136.7711	1.32613	0.0311295	0	90.2387	103.3451	1.14917	0.585261	related_to_dop1-strong_similarity_todevelopmental_regulatory_dopey	984	F:binding	NA	NA
Pldbra_eH_r1s009g05146	1	186.7202	141.8817	1.31799	0.0215924	0	181.3581	160.6597	1.12616	0.611607	Serine_threonine_phosphatase_2A_regulatory_subunit_B_alpha	520	F:calcium_ion_binding	NA	ec:2.7.6.5
Pldbra_eH_r1s009g05183	0	618.4658	754.7782	1.221	0.0874959	-1	394.6828	520.625	1.32026	0.0340083	hypothetical_protein_PBRA_000153	200	C:integral_component_of_membrane	NA	NA
Pldbra_eH_r1s009g05203	0	68.574	52.87105	1.29175	0.0706715	1	73.86608	53.01677	1.38058	0.0383001	---NA---	374	NA	NA	NA
Pldbra_eH_r1s009g05208	-1	2.599456	7.947905	2.86172	0.0215924	0	4.459191	3.83254	1.12493	0.941306	hypothetical_protein_PBRA_000129	196	NA	NA	NA
Pldbra_eH_r1s009g05221	-1	330.504	440.2365	1.33158	0.0441609	0	284.4541	375.247	1.31685	0.148019	hypothetical_protein_PBRA_000120	1790	NA	NA	NA
Pldbra_eH_r1s009g05267	-1	320.6654	422.9328	1.31754	0.0235563	0	297.5509	342.778	1.14884	0.545789	ribosomal_L13_(RP-_rplM)	718	F:protein_binding	NA	NA
Pldbra_eH_r1s009g05326	1	165.9865	125.891	1.31555	0.0158117	0	139.4297	149.5478	1.06552	0.834242	GIY-YIG_nuclease	276	F:nucleic_acid_binding;_F:zinc_ion_binding	NA	ec:2.7.7.52
Pldbra_eH_r1s009g05359	1	8.658018	1.505631	5.47581	0.00882324	0	6.904266	1.688481	3.61443	0.142628	replication-associated_(plasmid)	149	P:neuropeptide_signaling_pathway	NA	NA
Pldbra_eH_r1s009g05360	1	284.0363	226.5524	1.2566	0.0469512	0	283.6986	262.1383	1.08538	0.754884	hypothetical_protein_PBRA_000003	1012	NA	NA	NA
Pldbra_eH_r1s010g05384	1	77.08796	53.74732	1.44253	0.0219736	0	82.03854	71.52861	1.16177	0.630356	gamma_carbonic_anhydrase_mitochondrial	181	NA	NA	NA
Pldbra_eH_r1s010g05414	1	4.597801	1.519432	3.38106	0.0338323	0	8.272225	4.380496	1.9204	0.32632	alpha_beta-hydrolase	495	P:metabolic_process;_F:hydrolase_activity	NA	ec:3.1.1.3
Pldbra_eH_r1s010g05435	1	41.79819	24.97758	1.66131	0.0440074	0	37.45782	34.09699	1.09567	0.898276	hypothetical_protein_PBRA_000957	193	C:integral_component_of_membrane	NA	NA
Pldbra_eH_r1s010g05456	-1	354.1994	488.8093	1.37827	0.0294631	-1	201.7757	290.2027	1.44131	0.0352281	hypothetical_protein_PBRA_000942	384	F:protein_binding	NA	ec:2.7.1.107
Pldbra_eH_r1s010g05463	-1	78.87017	110.13608	1.40504	0.0217422	0	71.89698	90.47254	1.24161	0.374521	hypothetical_protein_PBRA_000937	1080	F:actin_binding	NA	NA
Pldbra_eH_r1s010g05466	1	34.04393	21.15558	1.56274	0.0390368	0	32.59415	33.73409	1.02114	0.980254	hypothetical_protein_PBRA_000933;_partial	998	NA	NA	NA
Pldbra_eH_r1s010g05469	1	92.22387	67.69066	1.3554	0.0450005	0	67.79606	76.87053	1.13965	0.685968	cyclin-dependent_kinase_regulatory_subunit_1	93	F:kinase_activity;_F:cyclin-dependent_protein_serine/threonine_kinase_regulator_activity;_P:regulation_of_protein_kinase_activity;_P:cell_division;_P:regulation_of_cell_cycle	NA	ec:2.7.1
Pldbra_eH_r1s010g05490	1	121.70493	91.16829	1.31177	0.0424177	0	135.34378	120.25011	1.12438	0.665429	tRNA_pseudouridine(38-40)_synthase	793	P:pseudouridine_synthesis;_F:RNA_binding;_P:tRNA_processing;_F:pseudouridine_synthase_activity;_P:regulation_of_cell_cycle	tRNA_pseudouridine(38-40)_synthase	ec:5.4.99.12;ec:5.4.99.45
Pldbra_eH_r1s010g05548	1	17.57141	8.741212	1.9834	0.00971432	0	21.34798	16.832037	1.27177	0.604489	hypothetical_protein_PBRA_000857	289	F:metal_ion_binding	NA	NA
Pldbra_eH_r1s010g05565	1	233.8302	171.6055	1.35538	0.00979195	0	206.869	176.1486	1.1729	0.441929	arsenite_methyltransferase	706	F:transferase_activity	NA	ec:2.1.1.300;ec:2.1.1.222
Pldbra_eH_r1s010g05582	1	58.38214	38.52618	1.50121	0.0140356	0	58.06002	51.52979	1.15151	0.688091	tubulin-specific_chaperone_C	325	F:GTP_binding;_P:post-chaperonin_tubulin_folding_pathway	NA	NA
Pldbra_eH_r1s010g05606	1	54.43908	35.75055	1.50916	0.0109055	0	51.8598	45.50093	1.11348	0.780415	hypothetical_protein_PBRA_000811	117	NA	NA	NA
Pldbra_eH_r1s010g05613	-1	164.52863	282.81272	1.71184	1.01498e-05	-1	83.85615	127.80638	1.5304	0.00711331	hypothetical_protein_PBRA_000804;_partial	205	NA	NA	NA
Pldbra_eH_r1s010g05624	1	64.47832	40.40167	1.5666	0.00844152	0	62.07202	51.69051	1.21386	0.548372	CBR-KLP-_related	1170	F:microtubule_motor_activity;_F:ATP_binding;_C:microtubule;_P:microtubule-based_movement;_F:microtubule_binding;_F:zinc_ion_binding;_C:tubulin_complex	Nucleoside-triphosphate_phosphatase	ec:3.6.1;ec:3.6.1.15;ec:2.7.12.1
Pldbra_eH_r1s010g05625	1	32.55396	19.96469	1.58634	0.0350722	0	34.96624	27.34079	1.29693	0.466127	mitochondrial_inner_membrane_protease_ATP23	187	F:metalloendopeptidase_activity;_C:mitochondrial_envelope;_C:membrane	Acting_on_peptide_bonds_(peptidases)	ec:3.4.24
Pldbra_eH_r1s010g05682	1	77.53006	55.62695	1.39438	0.0197542	0	68.43084	57.75274	1.1762	0.539409	peptidyl-prolyl_cis-trans_isomerase_Pin1	118	P:protein_peptidyl-prolyl_isomerization;_F:peptidyl-prolyl_cis-trans_isomerase_activity;_C:endoplasmic_reticulum;_C:cytosol;_C:plasma_membrane;_C:plasmodesma;_P:gravitropism;_P:regulation_of_flower_development;_P:regulation_of_protein_localization	Peptidylprolyl_isomerase	ec:5.2.1.8
Pldbra_eH_r1s010g05731	-1	217.7487	289.5642	1.33375	0.0130245	0	164.8238	197.6265	1.19065	0.375083	formin-homology_2_domain-containing	1064	F:actin_binding;_F:Rho_GTPase_binding;_P:actin_cytoskeleton_organization	NA	NA
Pldbra_eH_r1s010g05741	1	23.54051	11.06714	2.12712	0.00426657	0	23.92734	17.92185	1.32038	0.573726	GRASP55_65_family	228	F:protein_binding	NA	ec:3.4.21.102
Pldbra_eH_r1s010g05743	-1	93.27559	123.41908	1.32293	0.0424177	0	72.09963	86.13922	1.20048	0.444916	---NA---	135	NA	NA	NA
Pldbra_eH_r1s010g05744	-1	321.5258	426.5547	1.32949	0.0270796	0	276.8141	325.4531	1.17654	0.473079	ankyrin_repeat	549	F:protein_binding	NA	ec:2.7.1.107
Pldbra_eH_r1s010g05763	-1	0	0.8150055	17.5253	0.0305928	0	0.8136127	1.5014319	1.64385	0.802244	amino_acid_permease	623	P:amino_acid_transmembrane_transport;_F:amino_acid_transmembrane_transporter_activity;_C:integral_component_of_membrane	NA	NA
Pldbra_eH_r1s010g05789	-1	258.1544	435.7776	1.68339	1.66023e-06	-1	185.2816	274.1134	1.48143	0.0031138	conserved_hypothetical_protein	683	C:membrane;_C:integral_component_of_membrane	NA	NA
Pldbra_eH_r1s010g05791	1	25.58456	15.10205	1.63051	0.0299437	0	29.16529	27.21602	1.10137	0.864922	hypothetical_protein_PBRA_000671	105	NA	NA	NA
Pldbra_eH_r1s011g05825	-1	213.0369	286.8742	1.35914	0.0291935	0	263.4231	247.0985	1.0696	0.862051	Dynein_gamma_chain	4628	F:microtubule_motor_activity;_F:ATP_binding;_C:microtubule;_P:microtubule-based_movement;_F:ATPase_activity;_C:dynein_complex	Adenosinetriphosphatase;_Nucleoside-triphosphate_phosphatase	ec:3.6.1;ec:3.6.1.3;ec:3.6.1.15;ec:3.1.21.4
Pldbra_eH_r1s011g05830	1	13.996059	7.225318	1.90576	0.0367705	0	11.823001	11.853411	1.03771	0.975861	Phosphatidylcholine:ceramide_cholinephosphotransferase_1	278	C:integral_component_of_membrane	NA	ec:2.7.8.27
Pldbra_eH_r1s011g05863	0	92.04547	118.78403	1.28256	0.050392	-1	78.01496	109.21763	1.38025	0.0234912	hypothetical_protein_PBRA_006148	541	C:integral_component_of_membrane	NA	NA
Pldbra_eH_r1s011g05865	-1	216.1149	271.7203	1.26385	0.0448979	0	210.199	242.761	1.16121	0.448749	GTP-binding	644	F:GTPase_activity;_F:GTP_binding	Nucleoside-triphosphate_phosphatase	ec:3.6.1;ec:3.6.1.15
Pldbra_eH_r1s011g05872	-1	6.126602	14.132906	2.3732	0.0206074	0	18.459585	16.668089	1.07417	0.954009	plasma-membrane_choline_transporter-domain-containing	445	C:integral_component_of_membrane	NA	NA
Pldbra_eH_r1s011g05879	-1	198.4811	290.2183	1.4577	0.00073165	0	129.355	171.2079	1.32101	0.0858826	hypothetical_protein_PBRA_006163	397	C:integral_component_of_membrane	NA	NA
Pldbra_eH_r1s011g05881	1	155.7492	113.6393	1.38371	0.00685027	0	143.9741	126.3593	1.1408	0.576322	transmembrane_85	155	C:integral_component_of_membrane	NA	NA
Pldbra_eH_r1s011g05916	1	142.19827	108.49392	1.32378	0.0215924	0	107.38686	87.46756	1.21167	0.321559	hypothetical_protein_PBRA_006193	664	C:nucleus;_P:regulation_of_transcription_by_RNA_polymerase_II;_P:regulation_of_cell_cycle	NA	NA
Pldbra_eH_r1s011g05924	1	117.43516	90.13579	1.31081	0.0472936	0	118.20755	107.64693	1.09706	0.765186	Trimethylguanosine_synthase	290	C:nucleus;_P:7-methylguanosine_RNA_capping;_P:7-methylguanosine_cap_hypermethylation;_F:RNA_trimethylguanosine_synthase_activity	NA	ec:2.1.1.300
Pldbra_eH_r1s011g05926	1	230.8279	177.0565	1.30252	0.0424177	0	222.1333	193.8991	1.14471	0.575788	hypothetical_protein_PBRA_006202	143	C:integral_component_of_membrane	NA	NA
Pldbra_eH_r1s011g05944	1	25.09249	13.62371	1.85279	0.0215924	0	23.93305	30.33434	1.27934	0.60326	hypoxanthine_phosphoribosyltransferase	138	P:nucleoside_metabolic_process;_F:transferase_activity;_transferring_glycosyl_groups	NA	ec:2.7.6.1
Pldbra_eH_r1s011g05949	-1	0.04429893	1.82503626	17.532	0.0206873	0	1.61966048	1.8003897	1.11872	0.978755	hypothetical_protein_PBRA_006220	973	NA	NA	NA
Pldbra_eH_r1s011g05993	-1	138.5739	193.8645	1.40445	0.0105013	0	138.3424	150.925	1.08529	0.814638	WD-40_repeat-containing	1818	F:protein_binding;_C:cytoplasm	NA	NA
Pldbra_eH_r1s011g06005	1	63.34072	44.33296	1.43983	0.025693	0	56.9302	51.82078	1.10727	0.793632	bifunctional_glycosyltransferase	302	F:fucosyltransferase_activity	NA	NA
Pldbra_eH_r1s011g06020	-1	81.11859	137.45146	1.67731	0.00203096	0	66.3211	74.37293	1.12014	0.807147	hypothetical_protein_PBRA_006278	398	C:integral_component_of_membrane	NA	ec:2.7.1.107
Pldbra_eH_r1s011g06022	-1	179.3971	264.7841	1.47025	0.0109328	0	149.5432	174.9192	1.16606	0.631773	hypothetical_protein_PBRA_006279	377	C:integral_component_of_membrane	NA	ec:2.7.1.107
Pldbra_eH_r1s011g06056	-1	66.53093	102.07304	1.54289	0.00154468	0	62.03106	69.57657	1.12228	0.750564	nodal_modulator_3	1119	F:protein_binding;_F:carbohydrate_binding	NA	NA
Pldbra_eH_r1s011g06083	1	14.473083	7.088925	1.9535	0.0493387	0	15.242329	12.487346	1.20309	0.811808	hypothetical_protein_PBRA_007264	350	C:integral_component_of_membrane;_P:vitamin_transmembrane_transport;_F:vitamin_transmembrane_transporter_activity	NA	NA
Pldbra_eH_r1s011g06084	0	116.43925	130.84683	1.11781	0.475441	-1	81.66694	109.83674	1.34613	0.0448609	S-adenosylmethionine_decarboxylase_proenzyme-like	338	F:adenosylmethionine_decarboxylase_activity;_P:arginine_metabolic_process;_P:proline_metabolic_process;_P:spermine_biosynthetic_process;_P:spermidine_biosynthetic_process	Adenosylmethionine_decarboxylase	ec:4.1.1.50;ec:4.1.1.50
Pldbra_eH_r1s011g06121	1	61.17613	43.57209	1.38138	0.0460214	0	60.39432	58.36647	1.04022	0.941306	Ubiquitin_carboxyl-terminal_hydrolases_family_2	216	P:protein_deubiquitination;_F:thiol-dependent_ubiquitinyl_hydrolase_activity	Ubiquitinyl_hydrolase_1	ec:3.4;ec:3.4.19.12;ec:3.4.19.12
Pldbra_eH_r1s011g06149	-1	6.131376	12.103477	2.10675	0.0359498	0	6.018178	10.29259	1.64025	0.398585	tetratricopeptide_repeat	353	C:membrane;_C:integral_component_of_membrane	NA	NA
Pldbra_eH_r1s011g06154	-1	3.508118	11.493005	3.21152	0.00332277	0	8.140544	10.388921	1.31115	0.780415	hypothetical_protein_PBRA_007316	537	NA	NA	NA
Pldbra_eH_r1s012g06246	-1	65.88374	93.64036	1.42406	0.0388886	0	51.69559	67.06025	1.28071	0.375362	hypothetical_protein_PBRA_004911	2170	F:DNA_binding_transcription_factor_activity;_C:nucleus;_C:transcription_factor_complex;_P:regulation_of_transcription;_DNA-templated;_P:regulation_of_transcription;_DNA-templated;_F:zinc_ion_binding	NA	ec:2.4.2.30
Pldbra_eH_r1s012g06290	1	45.25791	26.65268	1.73035	0.00691177	0	35.08236	34.79079	1.0312	0.971378	iron_donor	82	F:ferroxidase_activity;_C:mitochondrion;_F:ferric_iron_binding;_P:chlorophyll_metabolic_process;_P:iron-sulfur_cluster_assembly;_P:oxidation-reduction_process	Ferroxidase;_Oxidizing_metal_ions	ec:1.16.3.1;ec:1.16.3;ec:1.3.5.4
Pldbra_eH_r1s012g06299	-1	5589.394	8382.328	1.4994	0.00011346	-1	4800.957	7551.761	1.57323	1.64889e-05	hypothetical_protein_PBRA_004950	433	NA	NA	NA
Pldbra_eH_r1s012g06329	1	22.42082	12.51051	1.75262	0.0426412	0	22.78097	21.69018	1.02804	0.979097	histone_deacetylase_superfamily	200	F:hydrolase_activity	NA	ec:3.5.1.98
Pldbra_eH_r1s012g06339	1	24.73771	14.97569	1.66395	0.0367705	0	16.9227	17.74834	1.05226	0.951977	hypothetical_protein_PBRA_004978	326	NA	NA	NA
Pldbra_eH_r1s012g06357	1	41.27123	26.6851	1.5225	0.023477	0	45.97098	39.30688	1.15067	0.721063	tRNA-splicing_endonuclease_subunit_Sen34-like_isoform_X2	191	F:tRNA-intron_endonuclease_activity;_C:tRNA-intron_endonuclease_complex;_P:tRNA_splicing;_via_endonucleolytic_cleavage_and_ligation;_P:regulation_of_RNA_metabolic_process;_P:nucleic_acid_phosphodiester_bond_hydrolysis	Acting_on_ester_bonds;_Acting_on_ester_bonds;_Acting_on_ester_bonds	ec:3.1.27.9;ec:3.1.31;ec:3.1;ec:3.1.27;ec:3.1.27.9
Pldbra_eH_r1s012g06369	-1	111.16678	160.23654	1.43594	0.0299437	0	56.51227	78.04936	1.38871	0.177387	hypothetical_protein_PBRA_005478	61	NA	NA	NA
Pldbra_eH_r1s012g06370	-1	691.9988	1157.4685	1.6706	6.94423e-05	-1	299.4014	476.8376	1.59938	0.00140826	hypothetical_protein_PBRA_005478	414	NA	NA	NA
Pldbra_eH_r1s012g06381	1	34.39575	21.79721	1.54533	0.0275921	0	35.6023	34.28249	1.03374	0.961756	hypothetical_protein_PBRA_005007	311	NA	NA	NA
Pldbra_eH_r1s012g06388	-1	12.59318	25.69399	2.05291	0.0141015	0	17.92652	24.16917	1.37101	0.575788	leucine_rich_repeat_domain_containing	3235	F:protein_binding;_C:integral_component_of_membrane	NA	NA
Pldbra_eH_r1s012g06400	-1	227.6064	288.8779	1.26725	0.0301029	0	219.7909	218.2939	1.00809	0.984683	E3_ubiquitin-_ligase_UBR1	1284	F:zinc_ion_binding	NA	NA
Pldbra_eH_r1s012g06441	1	205.1392	153.002	1.33645	0.0424177	0	172.5742	177.1707	1.02891	0.954783	transcription_initiation_factor_TFIID_subunit_5	660	F:protein_binding	NA	ec:3.6.4.3
Pldbra_eH_r1s012g06446	1	14.160273	6.165091	2.14601	0.0284254	0	9.213448	7.748806	1.18241	0.861174	E3_ubiquitin-_ligase	68	C:Hrd1p_ubiquitin_ligase_complex;_C:membrane;_C:integral_component_of_membrane;_P:protein_ubiquitination;_F:ligase_activity;_P:ubiquitin-dependent_ERAD_pathway;_F:ubiquitin_protein_ligase_activity	NA	NA
Pldbra_eH_r1s012g06447	-1	1440.813	2131.957	1.47877	0.00720213	0	1109.585	1320.385	1.19057	0.542481	hypothetical_protein_PBRA_005056	403	C:integral_component_of_membrane	NA	NA
Pldbra_eH_r1s012g06525	1	120.41144	88.2761	1.3727	0.0172765	0	110.66641	91.27494	1.20629	0.379527	peptidyl-prolyl_cis-trans_isomerase-like_1	169	P:protein_peptidyl-prolyl_isomerization;_F:peptidyl-prolyl_cis-trans_isomerase_activity;_P:protein_folding;_C:post-mRNA_release_spliceosomal_complex	Peptidylprolyl_isomerase	ec:5.2.1.8;ec:5.2.1.8
Pldbra_eH_r1s012g06535	1	49.71976	31.76966	1.54256	0.00883981	0	60.4433	42.6512	1.39095	0.126444	hypothetical_protein_PBRA_008098	186	NA	NA	NA
Pldbra_eH_r1s012g06547	-1	232.3268	324.8911	1.39251	0.00264352	0	190.832	202.1001	1.0577	0.867977	E3_ubiquitin-_ligase_RNF181-like	234	C:membrane;_C:integral_component_of_membrane;_F:ligase_activity	NA	NA
Pldbra_eH_r1s012g06550	0	63.40098	56.29356	1.11379	0.61763	1	91.93294	64.61597	1.43322	0.0373573	general_transcription_factor_IIH	281	C:core_TFIIH_complex;_P:nucleotide-excision_repair;_P:regulation_of_transcription;_DNA-templated	NA	NA
Pldbra_eH_r1s013g06634	1	22.70969	13.80009	1.68427	0.0352361	0	26.77425	23.35044	1.1721	0.762714	---NA---	162	NA	NA	NA
Pldbra_eH_r1s013g06662	-1	200.9959	270.2853	1.34192	0.00171983	0	212.4302	221.8998	1.04771	0.872726	chromosomal_serine_threonine-_kinase_JIL-1_isoform_X1	377	F:protein_serine/threonine_kinase_activity;_F:ATP_binding;_P:protein_phosphorylation;_P:serine_family_amino_acid_metabolic_process	Transferring_phosphorus-containing_groups	ec:2.7.11;ec:2.7.11.10
Pldbra_eH_r1s013g06668	-1	118.95137	173.12451	1.45758	0.00252258	0	96.98921	119.74633	1.23093	0.341028	ankyrin_repeat_and_death_domain-containing_1A-like_isoform_X1	947	F:protein_binding;_C:integral_component_of_membrane	NA	ec:2.7.1.107
Pldbra_eH_r1s013g06679	1	204.9393	148.6249	1.37513	0.0130245	0	210.1759	162.5744	1.2912	0.145649	glutathione_peroxidase	190	F:peroxidase_activity;_C:cell;_P:obsolete_electron_transport;_P:obsolete_peroxidase_reaction;_P:response_to_oxidative_stress;_F:electron_transfer_activity;_F:protein_disulfide_oxidoreductase_activity;_P:electron_transport_chain;_P:cell_redox_homeostasis;_P:cellular_oxidant_detoxification	Peroxidase	ec:1.8.1.8;ec:1.11.1.17;ec:1.8.1.8
Pldbra_eH_r1s013g06723	0	69.06268	85.82801	1.23785	0.294951	-1	32.72545	55.75941	1.71984	0.00416296	---NA---	197	NA	NA	NA
Pldbra_eH_r1s013g06762	1	83.17768	61.5115	1.39503	0.0174808	0	95.75162	82.63994	1.1571	0.563007	ubiquitin-fold_modifier_1	89	NA	NA	NA
Pldbra_eH_r1s013g06766	1	6.716157	2.633225	2.44224	0.0406614	0	8.4376	6.371878	1.25098	0.802244	P-loop_containing_nucleoside_triphosphate_hydrolase	645	F:ATP_binding;_F:ATPase_activity	Adenosinetriphosphatase;_Nucleoside-triphosphate_phosphatase	ec:3.6.1;ec:3.6.1.3;ec:3.6.1.15;ec:3.6.3.43
Pldbra_eH_r1s013g06774	-1	0.1076562	1.5829912	9.45478	0.0217205	0	0.4307461	0.3792357	1.26867	0.948608	bacteriodes_thetaiotaomicron_symbiotic	273	F:hydrolase_activity;_hydrolyzing_O-glycosyl_compounds;_P:carbohydrate_metabolic_process;_F:chitin_binding	NA	ec:3.2.1.14;ec:3.2.1.96
Pldbra_eH_r1s013g06780	-1	235.9585	377.0649	1.59219	3.33819e-07	0	198.7002	239.7747	1.21299	0.245198	hypothetical_protein_PBRA_005459	576	F:protein_binding	NA	ec:2.7.1.107
Pldbra_eH_r1s013g06790	1	164.7354	121.5175	1.36205	0.0104703	0	198.2753	158.071	1.25423	0.175927	hypothetical_protein_PBRA_005450;_partial	84	F:copper_ion_transmembrane_transporter_activity;_C:integral_component_of_membrane;_P:copper_ion_transmembrane_transport	NA	NA
Pldbra_eH_r1s013g06806	-1	656.7896	1092.9267	1.66229	1.14631e-05	-1	447.926	724.3375	1.61802	0.000116627	hypothetical_protein_PBRA_005440	266	NA	NA	NA
Pldbra_eH_r1s013g06808	-1	616.313	799.2502	1.29518	0.036891	0	433.7841	547.9317	1.26422	0.167882	zinc_finger_and_SCAN_domain-containing_10_isoform_X1	233	F:nucleic_acid_binding	NA	NA
Pldbra_eH_r1s013g06848	-1	62.74332	100.83995	1.58116	0.000270384	0	78.84378	79.41929	1.01135	0.983543	hypothetical_protein_PBRA_004416	744	F:protein_binding	NA	NA
Pldbra_eH_r1s013g06854	-1	691.3818	947.8377	1.37023	0.000486322	0	537.6498	635.2634	1.18371	0.266854	hypothetical_protein_PBRA_008536	428	F:protein_binding	NA	ec:2.7.1.107
Pldbra_eH_r1s013g06873	-1	47.89694	67.66637	1.42291	0.0427322	0	49.37738	48.11868	1.04877	0.937032	hypothetical_protein_PBRA_008529	939	NA	NA	NA
Pldbra_eH_r1s013g06881	1	69.77812	50.51876	1.4048	0.034042	0	62.93839	54.80147	1.14576	0.688642	hypothetical_protein_PBRA_008525	467	C:membrane;_C:integral_component_of_membrane	NA	NA
Pldbra_eH_r1s014g06944	1	633.3829	512.1493	1.23563	0.0499069	0	595.5638	548.1729	1.08832	0.722195	Metallo-dependent_phosphatase	330	C:protein_phosphatase_type_1_complex;_C:nuclear_chromatin;_F:protein_serine/threonine_phosphatase_activity;_F:iron_ion_binding;_C:mRNA_cleavage_and_polyadenylation_specificity_factor_complex;_C:cell_cortex;_P:protein_dephosphorylation;_C:integral_component_of_membrane;_F:oxidoreductase_activity;_acting_on_paired_donors;_with_incorporation_or_reduction_of_molecular_oxygen;_F:heme_binding;_C:endocy…	Protein-serine/threonine_phosphatase;_4-nitrophenylphosphatase	ec:3.1.3.5
Pldbra_eH_r1s014g06963	-1	70.63567	94.63341	1.34526	0.0484363	0	67.8851	81.40106	1.19836	0.498534	preoptic_area_regulatory_factor_2	738	F:GTPase_activator_activity;_F:protein_binding;_P:signal_transduction;_P:positive_regulation_of_GTPase_activity	NA	ec:2.1.1.43;ec:3.1.3.36
Pldbra_eH_r1s014g06976	-1	319.3674	407.2247	1.27784	0.0144487	0	291.5446	340.623	1.16885	0.341028	26S_proteasome_regulatory_non-ATPase_Rpn2_Psmd1_subunit	933	C:proteasome_complex;_F:binding;_F:enzyme_regulator_activity;_P:regulation_of_protein_catabolic_process;_P:regulation_of_catalytic_activity	NA	NA
Pldbra_eH_r1s014g06982	1	10.895133	5.01674	2.24716	0.0291935	0	16.865493	8.966173	1.78215	0.202331	Magnesium_transporter_NIPA2	354	F:magnesium_ion_transmembrane_transporter_activity;_C:integral_component_of_membrane;_P:magnesium_ion_transmembrane_transport	NA	NA
Pldbra_eH_r1s014g06984	-1	24.45257	39.23719	1.6106	0.0141015	0	25.28117	26.49372	1.032	0.971378	hypothetical_protein_PBRA_004474	433	F:ubiquitin-protein_transferase_activity;_P:protein_ubiquitination;_F:metal_ion_binding	NA	NA
Pldbra_eH_r1s014g07037	1	80.27017	57.66032	1.38805	0.0300851	0	85.93724	68.00952	1.24227	0.345157	E3_ubiquitin-_ligase_FANCL_isoform_X1	358	F:RNA_binding;_F:ubiquitin-protein_transferase_activity;_P:DNA_repair;_P:protein_ubiquitination;_C:Fanconi_anaemia_nuclear_complex	NA	NA
Pldbra_eH_r1s014g07038	1	126.72077	95.59329	1.32766	0.0369528	0	118.86723	119.63956	1.01172	0.982157	RNA-binding_34-like_isoform_X1	324	F:RNA_binding;_F:ubiquitin-protein_transferase_activity;_P:DNA_repair;_P:protein_ubiquitination;_C:Fanconi_anaemia_nuclear_complex	NA	ec:5.2.1.8
Pldbra_eH_r1s014g07062	-1	13.20801	42.19386	3.05701	2.64577e-09	-1	13.45987	35.03015	2.55593	4.34325e-06	hypothetical_protein_PBRA_004514	215	NA	NA	NA
Pldbra_eH_r1s014g07081	-1	2.406515	9.439277	3.76714	0.00360983	0	8.633867	11.739046	1.30584	0.808914	agc_kinase	1640	F:protein_serine/threonine_kinase_activity;_F:ubiquitin-protein_transferase_activity;_F:protein_binding;_F:ATP_binding;_P:protein_phosphorylation;_P:serine_family_amino_acid_metabolic_process;_P:protein_ubiquitination	Transferring_phosphorus-containing_groups	ec:3.4.19.12
Pldbra_eH_r1s014g07105	1	97.49557	66.21048	1.45432	0.00551309	0	100.50334	84.80352	1.18469	0.487437	ubiquitin-conjugating_enzyme_RWD	173	F:ATP_binding	NA	ec:6.3.2.19
Pldbra_eH_r1s014g07110	-1	1433.8551	2393.9122	1.66893	2.49865e-07	-1	966.0039	1579.9039	1.63792	1.50433e-06	hypothetical_protein_PBRA_004539	348	NA	NA	NA
Pldbra_eH_r1s014g07146	-1	60.70991	92.47256	1.51291	0.0300879	0	48.55253	68.75563	1.41137	0.211893	Rad52_22_double-strand_break_repair	187	P:double-strand_break_repair;_P:DNA_recombination	NA	NA
Pldbra_eH_r1s014g07156	-1	0	1.2530536	27.0768	0.00625075	0	0.2137858	0.5533853	3.21326	0.583191	Zinc_iron_permease	329	C:integral_component_of_membrane;_P:metal_ion_transport;_F:metal_ion_transmembrane_transporter_activity;_P:transmembrane_transport	NA	NA
Pldbra_eH_r1s014g07160	-1	117.6503	153.1121	1.31594	0.0222223	0	104.0292	126.83	1.22324	0.267402	inositol-3-phosphate_synthase_1-A-like	517	F:inositol-3-phosphate_synthase_activity;_C:cytoplasm;_P:inositol_biosynthetic_process;_P:phospholipid_biosynthetic_process;_P:streptomycin_biosynthetic_process	Inositol-3-phosphate_synthase	ec:5.5.1.4;ec:5.5.1.4;ec:5.5.1.4
Pldbra_eH_r1s014g07164	1	34.13763	16.36267	2.14745	0.000578647	0	28.13706	22.66035	1.22973	0.685968	histone_h4	103	C:nuclear_nucleosome;_F:DNA_binding;_P:nucleosome_assembly;_F:histone_binding;_F:protein_heterodimerization_activity	NA	NA
Pldbra_eH_r1s014g07178	1	16.992896	7.114079	2.26218	0.0208258	0	18.7878	9.28836	2.04017	0.105952	---NA---	819	NA	NA	ec:2.7.1.107
Pldbra_eH_r1s014g07196	-1	86.67727	134.32725	1.55552	0.0453297	0	60.67366	79.62769	1.31396	0.494989	actin-_cytoplasmic	431	F:ATP_binding;_C:cytoplasm;_C:cytoskeleton	NA	NA
Pldbra_eH_r1s014g07249	-1	204.2935	268.6076	1.31093	0.0325268	-1	118.6378	163.2271	1.36309	0.0459052	iq_domain-containing_g	399	NA	NA	NA
Pldbra_eH_r1s014g07255	-1	1634.05	2357.453	1.44231	0.00180373	0	1107.45	1373.781	1.24109	0.251425	serine_threonine-_phosphatase_6_regulatory_ankyrin_repeat_subunit_A-	491	F:protein_binding	NA	ec:2.7.1.107
Pldbra_eH_r1s014g07273	-1	1198.2718	1564.6318	1.30667	0.0179863	-1	916.4194	1257.8799	1.37454	0.00836482	hypothetical_protein_PBRA_007831	368	C:integral_component_of_membrane	NA	NA
Pldbra_eH_r1s015g07325	-1	8.090668	14.956694	1.86138	0.0455081	0	16.57862	16.940302	1.01703	0.988079	hypothetical_protein_PBRA_003872	1012	C:integral_component_of_membrane	NA	NA
Pldbra_eH_r1s015g07375	-1	104.39668	144.04562	1.37365	0.0299437	0	98.42443	133.25827	1.34811	0.127517	hypothetical_protein_PBRA_003913	676	P:fermentation;_C:integral_component_of_membrane	NA	NA
Pldbra_eH_r1s015g07397	1	82.92141	51.42919	1.59747	0.00117193	0	81.46187	61.96348	1.28618	0.267807	26s_proteasome_non-atpase_regulatory_subunit_9	241	F:protein_binding;_P:proteasome_regulatory_particle_assembly	NA	ec:3.4.21.102
Pldbra_eH_r1s015g07420	0	35.77308	39.1708	1.1061	0.773049	-1	23.00324	42.37375	1.77769	0.030954	hypothetical_protein_PBRA_003945	168	NA	NA	NA
Pldbra_eH_r1s015g07429	1	101.40707	77.08557	1.30452	0.0459917	0	104.8123	96.52458	1.10544	0.728042	and_PH_domain-containing_6-like_isoform_X1	447	F:Rho_guanyl-nucleotide_exchange_factor_activity;_P:regulation_of_Rho_protein_signal_transduction;_P:regulation_of_GTPase_activity	NA	ec:2.7.11.1;ec:2.7.10.2
Pldbra_eH_r1s015g07473	-1	104.5978	147.4137	1.4172	0.00971432	0	100.9281	115.6823	1.13731	0.6705	myosin-2_heavy_chain-like	1035	C:integral_component_of_membrane	NA	NA
Pldbra_eH_r1s015g07499	1	126.34774	97.98824	1.27338	0.0428674	0	132.84118	132.24526	1.01237	0.979097	succinate_dehydrogenase_cytochrome_b_subunit	159	F:succinate_dehydrogenase_activity;_P:obsolete_electron_transport;_P:oxidative_phosphorylation;_C:integral_component_of_membrane;_P:benzoate_metabolic_process;_P:reductive_tricarboxylic_acid_cycle;_C:succinate_dehydrogenase_complex;_F:metal_ion_binding	Deleted_entry	ec:1.3.99.1
Pldbra_eH_r1s015g07502	-1	220.4518	304.4829	1.38218	0.00308778	0	203.5288	230.7005	1.13695	0.570559	hypothetical_protein_PBRA_004001	140	F:ATP_binding;_F:kinase_activity;_P:phosphorylation	NA	NA
Pldbra_eH_r1s015g07573	1	177.0088	112.6346	1.58657	0.000615984	0	159.1919	119.7223	1.33418	0.150658	histone_H2B	123	C:nucleosome;_F:DNA_binding;_C:nucleus;_F:protein_heterodimerization_activity	NA	NA
Pldbra_eH_r1s015g07600	0	23.65694	34.14099	1.45527	0.161705	-1	12.41794	27.25555	2.18546	0.00197162	intraflagellar_transport_122_homolog	1213	F:protein_binding	NA	NA
Pldbra_eH_r1s015g07607	-1	0	1.45834167	30.2876	0.00671732	0	0.05418315	0.27168478	3.06032	0.713644	hypothetical_protein_PBRA_004080	474	C:integral_component_of_membrane	NA	ec:2.7.11.15
Pldbra_eH_r1s015g07612	1	97.94127	72.62084	1.33955	0.0250387	0	88.49166	76.67813	1.14425	0.582378	nifU_mitochondrial	240	F:iron_ion_binding;_P:iron-sulfur_cluster_assembly;_F:iron-sulfur_cluster_binding	NA	NA
Pldbra_eH_r1s015g07676	0	47.73819	38.28343	1.22373	0.274637	1	63.00757	42.20341	1.48589	0.0210485	zinc_finger_CCHC_domain-containing_8_homolog	199	F:nucleic_acid_binding;_F:zinc_ion_binding	NA	ec:2.7.7.52
Pldbra_eH_r1s016g07724	-1	0.4815773	2.610279	5.14861	0.0442942	0	2.2212338	1.7401861	1.1689	0.954999	inositol_polyphosphate_5-phosphatase_K	373	F:hydrolase_activity;_P:phosphatidylinositol_dephosphorylation	NA	ec:2.7.7.49
Pldbra_eH_r1s016g07825	1	9.251434	3.586691	2.36722	0.0360853	0	18.340983	12.508747	1.4978	0.506866	AIM2_family	267	F:hydrolase_activity	NA	ec:3.1.1.91
Pldbra_eH_r1s016g07841	-1	0.450432	2.839231	5.55672	0.0474883	0	5.950238	5.159075	1.15018	0.955194	purine-nucleoside_phosphorylase	744	F:purine-nucleoside_phosphorylase_activity;_P:purine_nucleobase_metabolic_process;_P:pyrimidine_nucleobase_metabolic_process;_P:nicotinamide_metabolic_process;_P:nucleoside_metabolic_process;_P:nicotinate_nucleotide_metabolic_process	Purine-nucleoside_phosphorylase	ec:2.4.2.1;ec:3.2.2.30
Pldbra_eH_r1s016g07854	1	42.23274	20.39917	2.06353	0.000135347	0	46.76604	33.07664	1.42322	0.228574	hypothetical_protein_PBRA_006734	299	P:lipid_metabolic_process;_F:hydrolase_activity	NA	ec:3.1.1.73
Pldbra_eH_r1s016g07866	-1	0	0.65386876	18.4737	0.0263875	0	0.05418315	0.34190416	3.16327	0.693034	hypothetical_protein_PBRA_006742	342	NA	NA	NA
Pldbra_eH_r1s016g07890	-1	72.62592	96.80149	1.35958	0.0213689	0	68.81865	87.048	1.24768	0.269651	unconventional_myosin-VIIa_isoform_X2	2833	F:microtubule_motor_activity;_F:actin_binding;_F:ATP_binding;_C:nucleolus;_C:cytosol;_C:microtubule;_C:plasma_membrane;_P:transport;_P:microtubule-based_movement;_P:signal_transduction;_F:microtubule_binding;_C:spectrin;_P:regulation_of_cell_shape;_C:myosin_complex;_C:filopodium;_F:spectrin_binding;_C:tubulin_complex;_P:positive_regulation_of_biological_process;_P:regulation_of_filopodium_assembly	Nucleoside-triphosphate_phosphatase	ec:3.6.1;ec:3.6.1.15
Pldbra_eH_r1s016g07893	-1	189.2364	246.3619	1.29324	0.0143798	0	175.0654	172.5773	1.00823	0.984308	phospholipid-translocating_P-type_ATPase	1065	F:magnesium_ion_binding;_F:phospholipid-translocating_ATPase_activity;_F:ATP_binding;_P:cation_transport;_P:aminophospholipid_transport;_C:integral_component_of_membrane;_P:phospholipid_translocation	Adenosinetriphosphatase;_Phospholipid-translocating_ATPase;_Nucleoside-triphosphate_phosphatase	ec:3.6.1;ec:3.6.1.3;ec:3.6.3.1;ec:3.6.1.15;ec:3.1.3.96
Pldbra_eH_r1s016g07916	1	106.80049	80.88979	1.31612	0.0291935	0	130.57078	112.75808	1.16039	0.475325	[Micromonas_commoda]	191	NA	NA	ec:1.8.1.8
Pldbra_eH_r1s016g07939	1	203.7507	137.033	1.4924	0.00641207	0	163.7958	171.3699	1.0442	0.935054	hypothetical_protein_PBRA_006797	111	F:GTPase_activity;_F:GTP_binding	NA	NA
Pldbra_eH_r1s016g07958	1	35.78376	19.84108	1.71741	0.0232597	0	33.79091	31.03051	1.08765	0.903991	Ubiquitin_family	240	F:protein_binding;_C:integral_component_of_membrane	NA	ec:3.4.19.12
Pldbra_eH_r1s016g07963	1	2.7110964	0	63.6271	0.0012422	0	2.0139342	0.3326686	5.31598	0.216061	2-isopropylmalate_synthase	283	NA	NA	NA
Pldbra_eH_r1s016g07988	-1	62.07754	81.98826	1.33088	0.0324748	0	72.12286	74.51096	1.03296	0.944498	ARF_guanine-nucleotide_exchange_factor_GNOM	574	F:ARF_guanyl-nucleotide_exchange_factor_activity;_P:regulation_of_ARF_protein_signal_transduction;_P:regulation_of_GTPase_activity	NA	NA
Pldbra_eH_r1s016g08019	1	85.46456	59.92784	1.41457	0.0170241	0	90.31837	69.93404	1.27842	0.234368	hypothetical_protein_PBRA_009503	180	NA	NA	NA
Pldbra_eH_r1s017g08043	-1	841.542	1154.5965	1.37166	0.00625075	-1	620.6704	914.3643	1.47389	0.000811105	serine_carboxypeptidase_family	447	F:serine-type_carboxypeptidase_activity;_P:proteolysis	Acting_on_peptide_bonds_(peptidases);_Acting_on_peptide_bonds_(peptidases)	ec:3.4.21;ec:3.4.16;ec:2.3.1.92
Pldbra_eH_r1s017g08078	-1	104.0269	140.3422	1.35053	0.0193871	0	122.7258	137.9251	1.12534	0.658455	T9SS_C-terminal_target_domain-containing	2781	F:protein_binding;_C:integral_component_of_membrane	NA	NA
Pldbra_eH_r1s017g08085	-1	31.75139	46.88878	1.4789	0.0461157	0	30.11829	34.44312	1.15703	0.754094	G_alpha_i_subunit	366	F:DNA_binding;_F:GTPase_activity;_F:signal_transducer_activity;_F:GTP_binding;_C:plasma_membrane;_P:G-protein_coupled_receptor_signaling_pathway;_P:asymmetric_cell_division;_P:establishment_of_endothelial_blood-brain_barrier;_P:calcium-mediated_signaling;_P:septate_junction_assembly;_P:cortical_actin_cytoskeleton_organization;_F:G-protein_beta/gamma-subunit_complex_binding;_P:axon_ensheathment_in…	Nucleoside-triphosphate_phosphatase	ec:3.6.1;ec:3.6.1.15
Pldbra_eH_r1s017g08092	-1	328.1132	518.4567	1.57539	0.000158685	0	204.877	270.528	1.32588	0.136031	hypothetical_protein_PBRA_001867	403	F:protein_binding;_C:membrane	NA	ec:2.7.1.107
Pldbra_eH_r1s017g08108	1	90.27841	65.13803	1.40438	0.0127576	0	79.77417	71.23	1.12481	0.69892	N-alpha-acetyltransferase_30-like	144	F:peptide_alpha-N-acetyltransferase_activity;_C:nucleus;_C:cytosol;_C:polysome;_P:N-terminal_peptidyl-methionine_acetylation;_C:NatC_complex;_P:acyl-carrier-protein_biosynthetic_process	Acyltransferases	ec:2.3.1;ec:2.3.1.193
Pldbra_eH_r1s017g08109	1	39.04748	21.00466	1.90473	0.000399672	0	36.02968	28.13157	1.31676	0.378013	ADP-ribosylation_factor_5B	181	F:GTP_binding;_P:small_GTPase_mediated_signal_transduction;_C:cytoplasmic_part;_P:cellular_localization	NA	NA
Pldbra_eH_r1s017g08155	-1	238.8617	301.7783	1.26421	0.0299437	0	227.2667	257.1922	1.12522	0.561521	mitotic_checkpoint_serine_threonine-_kinase_BUB1_beta	895	F:protein_kinase_activity;_F:protein_binding;_F:ATP_binding;_P:protein_phosphorylation;_P:mitotic_spindle_assembly_checkpoint	NA	ec:2.7.11.10
Pldbra_eH_r1s017g08218	1	262.7922	116.7036	2.22654	1.714e-11	0	255.5434	190.1475	1.344	0.140497	hypothetical_protein_PBRA_001972	93	NA	NA	NA
Pldbra_eH_r1s017g08231	-1	70.89365	97.41577	1.3877	0.033238	0	70.83782	76.37441	1.07687	0.865219	RAD3-like_DNA-binding_helicase	1309	F:DNA_binding;_F:ATP-dependent_DNA_helicase_activity;_F:ATP_binding;_C:nucleus;_C:replication_fork;_P:nucleobase-containing_compound_metabolic_process;_P:DNA_duplex_unwinding	Adenosinetriphosphatase;_Nucleoside-triphosphate_phosphatase	ec:3.6.1;ec:3.6.1.3;ec:3.6.1.15;ec:3.6.4.13;ec:3.6.4.13
Pldbra_eH_r1s017g08240	1	11.256982	4.050553	2.73282	0.0074303	0	9.513648	7.167487	1.38341	0.667544	flagellar_outer_dynein_arm-docking_complex_2	543	F:protein_binding;_C:cytoplasm;_C:cytoskeleton;_C:cilium;_C:motile_cilium;_C:outer_dynein_arm;_P:outer_dynein_arm_assembly;_C:cell_projection;_P:cilium_movement_involved_in_cell_motility	NA	NA
Pldbra_eH_r1s017g08291	-1	39.56858	160.091	4.00403	1.31099e-15	-1	34.08472	126.12277	3.68715	1.23512e-12	late_embryogenesis_abundant_-like	201	C:mitochondrion	NA	NA
Pldbra_eH_r1s017g08323	-1	176.2357	225.6963	1.28254	0.0459869	0	161.4648	187.2746	1.16045	0.509065	component_of_SCAR_regulatory_complex	1172	P:cell_adhesion	NA	NA
Pldbra_eH_r1s017g08326	-1	6.980381	16.476434	2.42056	0.0324748	0	8.768591	10.20715	1.19985	0.87487	hypothetical_protein_PBRA_008675	416	NA	NA	NA
Pldbra_eH_r1s017g08331	-1	13.92585	23.30738	1.67338	0.0365525	0	20.06726	18.85602	1.07336	0.929997	dipeptidyl-peptidase_III	678	C:cytoplasm;_P:proteolysis;_F:dipeptidyl-peptidase_activity	Acting_on_peptide_bonds_(peptidases)	ec:3.4.11
Pldbra_eH_r1s017g08339	-1	64.7499	97.79159	1.53252	0.00203986	0	59.64248	62.26561	1.03216	0.954408	hypothetical_protein_PBRA_008684	675	NA	NA	NA
Pldbra_eH_r1s017g08345	-1	41.25422	61.08599	1.46634	0.00918411	0	31.81056	40.75267	1.25504	0.385329	Thioesterase_thiol_ester_dehydrase-isomerase	335	P:acyl-CoA_metabolic_process;_F:acyl-CoA_hydrolase_activity	Acyl-CoA_hydrolase	ec:3.1.2.20;ec:3.1.2
Pldbra_eH_r1s017g08370	-1	119.53	163.6478	1.37078	0.0127576	0	115.3663	124.9514	1.06999	0.852933	ATP-dependent_RNA	978	F:nucleic_acid_binding;_F:helicase_activity;_F:ATP_binding	Nucleoside-triphosphate_phosphatase	ec:3.6.1;ec:3.6.1.15;ec:3.4.21.113;ec:3.6.4.13;ec:3.4.22.45
Pldbra_eH_r1s017g08376	-1	902.1178	1575.9017	1.74611	3.08308e-13	-1	752.8759	1089.8307	1.44693	2.87426e-05	Heat_shock_70_kDa_17	809	F:ATP_binding	NA	ec:3.6.1.3
Pldbra_eH_r1s017g08377	-1	94.58833	129.61167	1.36066	0.0213689	-1	73.69977	105.65141	1.42496	0.0231693	hypothetical_protein_PBRA_008714	80	F:ATP_binding	NA	NA
Pldbra_eH_r1s018g08429	-1	73.82422	111.80792	1.51613	0.00513709	0	58.07416	64.12495	1.11468	0.782637	hypothetical_protein_PBRA_006987	442	F:protein_binding	NA	ec:2.7.1.107
Pldbra_eH_r1s018g08458	1	38.33296	20.84025	1.85985	0.00373317	0	48.88238	40.5245	1.20106	0.685968	SAM-dependent_methyltransferase	223	F:O-methyltransferase_activity;_P:methylation	NA	ec:2.1.1;ec:2.1.1.300;ec:2.1.1.267
Pldbra_eH_r1s018g08464	-1	446.1688	589.0644	1.31933	0.00513709	-1	312.4729	428.924	1.37483	0.00237832	Ankyrin_repeat-containing_domain	342	F:protein_binding	NA	ec:2.7.1.107
Pldbra_eH_r1s018g08474	1	36.5118	17.07584	2.05768	0.0348211	0	51.57287	29.11888	1.75906	0.23115	tubulin_beta	442	F:GTPase_activity;_F:structural_constituent_of_cytoskeleton;_F:GTP_binding;_C:cytoplasm;_C:microtubule;_P:cytoskeleton_organization;_P:microtubule-based_process	Nucleoside-triphosphate_phosphatase	ec:3.6.1;ec:3.6.1.15
Pldbra_eH_r1s018g08504	-1	114.86782	189.93576	1.66141	1.61025e-05	0	81.33763	106.2031	1.32302	0.159621	hypothetical_protein_PBRA_007039	848	F:protein_binding	NA	ec:2.7.1.107
Pldbra_eH_r1s018g08509	1	104.21126	76.75545	1.36193	0.0328453	0	105.42177	91.69033	1.15112	0.608276	signal_peptide_peptidase-like_2	474	F:aspartic-type_endopeptidase_activity;_P:proteolysis;_C:integral_component_of_membrane;_C:intracellular_membrane-bounded_organelle;_C:cytoplasmic_part;_C:intracellular_organelle_part	Acting_on_peptide_bonds_(peptidases)	ec:3.4.23
Pldbra_eH_r1s018g08521	1	25.82041	15.15476	1.70658	0.0174808	0	24.87822	22.73657	1.09781	0.876232	hypothetical_protein_PBRA_000517;_partial	84	NA	NA	NA
Pldbra_eH_r1s018g08524	0	125.42284	135.33461	1.07922	0.744347	-1	93.69205	137.3961	1.46243	0.0417996	homologous-pairing_2_homolog	351	P:reciprocal_meiotic_recombination	NA	NA
Pldbra_eH_r1s018g08538	1	91.4218	69.31563	1.30795	0.0491289	0	76.70473	81.85184	1.06563	0.86249	hypothetical_protein_PBRA_000503	445	P:sorocarp_development	NA	ec:2.7.10.2
Pldbra_eH_r1s018g08619	-1	10588.465	14572.307	1.37616	0.0082211	-1	7387.426	10149.249	1.37402	0.0291526	probable_S-adenosylmethionine-dependent_methyltransferase_At5g38100	377	F:methyltransferase_activity;_P:methylation	NA	ec:2.1.1.276;ec:2.1.1.300
Pldbra_eH_r1s018g08620	-1	138.0323	176.6563	1.27374	0.02347	0	106.5293	124.6813	1.15965	0.428781	hypothetical_protein_PBRA_000443	711	C:membrane;_C:integral_component_of_membrane	NA	NA
Pldbra_eH_r1s018g08635	1	96.65517	66.63292	1.43293	0.0105881	0	96.84904	85.63265	1.13043	0.691769	probable_sugar_phosphate_phosphate_translocator_At3g14410	349	C:integral_component_of_membrane	NA	NA
Pldbra_eH_r1s018g08642	-1	482.9085	658.7567	1.36112	0.0297398	0	448.2325	529.2075	1.1799	0.526464	peptidylprolyl_cis-trans_FKBP-type_domain_containing	382	P:histone_peptidyl-prolyl_isomerization;_F:peptidyl-prolyl_cis-trans_isomerase_activity;_F:protein_binding;_F:FK506_binding;_C:nucleolus	Peptidylprolyl_isomerase	ec:5.2.1.8;ec:5.2.1.8
Pldbra_eH_r1s018g08646	1	14.147259	4.988868	2.86091	0.00280786	0	17.482661	13.839279	1.29898	0.722195	hypothetical_protein_PBRA_000428	946	C:membrane;_C:integral_component_of_membrane	NA	ec:1.8.2.3
Pldbra_eH_r1s018g08648	-1	867.3427	1156.4113	1.33295	0.00360983	0	878.9985	950.5292	1.08098	0.754094	cell_division_cycle_48	817	F:ATP_binding;_F:hydrolase_activity;_P:cell_division	NA	ec:3.6.4.6;ec:2.4.2.57;ec:3.6.1.3
Pldbra_eH_r1s018g08651	-1	260.4815	418.754	1.60564	0.000374157	0	168.7051	232.3541	1.38206	0.105952	hypothetical_protein_PBRA_000424;_partial	369	NA	NA	NA
Pldbra_eH_r1s018g08656	-1	530.4212	769.4602	1.45195	1.6795e-05	0	535.7977	648.4222	1.20908	0.184407	heat_shock_hsp90	800	F:ATP_binding;_P:protein_folding;_P:response_to_stress;_P:developmental_process;_C:intracellular_organelle;_C:cytoplasmic_part;_F:unfolded_protein_binding	NA	ec:2.7.1.123;ec:2.7.11.1
Pldbra_eH_r1s018g08672	1	26.89129	16.86115	1.61346	0.02347	0	13.75595	11.87235	1.17118	0.779068	hypothetical_protein_PBRA_000406	345	NA	NA	ec:2.7.7.19
Pldbra_eH_r1s019g08687	-1	1.1313344	4.9521113	3.99567	0.0448979	0	0.6573968	2.5639333	3.5035	0.283506	heat_shock	79	F:ATP_binding	NA	ec:3.6.1.3
Pldbra_eH_r1s019g08707	1	69.2938	47.52208	1.43712	0.00922254	0	75.71607	71.85888	1.06566	0.867758	glutathione_S-transferase_U20-like	250	F:protein_binding;_P:metabolic_process;_F:transferase_activity	NA	ec:1.8.1.8;ec:1.5.4.1
Pldbra_eH_r1s019g08739	0	6.466388	5.872721	1.08562	0.903318	1	10.250187	3.534895	2.91289	0.00584176	sodium:solute_symporter_family	728	C:integral_component_of_membrane;_F:transmembrane_transporter_activity;_P:transmembrane_transport	NA	NA
Pldbra_eH_r1s019g08745	-1	35.33027	52.4304	1.47399	0.0378912	0	37.26266	41.53448	1.10509	0.843145	glycoside_hydrolase_family_3	817	F:hydrolase_activity;_hydrolyzing_O-glycosyl_compounds;_P:carbohydrate_metabolic_process;_C:integral_component_of_membrane	NA	ec:3.2.1.37;ec:3.2.1.37;ec:3.2.1.37
Pldbra_eH_r1s019g08748	-1	21.98447	58.8829	2.68086	1.84042e-05	0	35.7014	40.15893	1.12068	0.880913	heat_shock	656	F:ATP_binding	NA	ec:3.6.1.3
Pldbra_eH_r1s019g08754	-1	0	0.6821511	16.358	0.0379123	0	0	0.2598372	6.08647	0.48748	hypothetical_protein_PBRA_004847	466	C:integral_component_of_membrane	NA	ec:2.7.11.15
Pldbra_eH_r1s019g08775	1	244.1848	179.362	1.35821	0.00264352	0	237.1941	213.2135	1.11168	0.622	peptidyl-prolyl_cis-trans_isomerase_(cyclophilin-_40)	325	P:protein_peptidyl-prolyl_isomerization;_F:peptidyl-prolyl_cis-trans_isomerase_activity;_F:protein_binding	Peptidylprolyl_isomerase	ec:5.2.1.8;ec:5.2.1.8
Pldbra_eH_r1s019g08800	1	43.42404	30.09128	1.44549	0.0428236	0	47.71509	42.08831	1.11884	0.78083	pyroglutamyl-peptidase_1	200	C:cytosol;_P:proteolysis;_F:peptidase_activity;_F:pyroglutamyl-peptidase_activity	NA	ec:3.4.19.3
Pldbra_eH_r1s019g08831	1	124.9392	94.77459	1.31087	0.0362016	0	106.70992	117.19992	1.10448	0.728042	Inositol-phosphate_phosphatase	271	F:magnesium_ion_binding;_P:inositol_biosynthetic_process;_F:inositol_monophosphate_1-phosphatase_activity;_P:streptomycin_biosynthetic_process;_P:phosphatidylinositol_phosphorylation;_P:inositol_phosphate_dephosphorylation	Inositol-phosphate_phosphatase;_4-nitrophenylphosphatase	ec:3.1.3.15
Pldbra_eH_r1s019g08832	0	91.25828	109.59046	1.21445	0.16179	-1	77.1252	108.33941	1.37377	0.030083	T7-like_mitochondrial_DNA_helicase	759	F:DNA_binding;_F:DNA_helicase_activity;_F:ATP_binding;_C:replication_fork;_P:DNA_replication;_F:zinc_ion_binding;_P:DNA_duplex_unwinding	Nucleoside-triphosphate_phosphatase	ec:3.6.1;ec:3.6.1.15;ec:3.6.4.12
Pldbra_eH_r1s019g08834	1	97.69209	57.92773	1.67851	0.00011346	1	156.34325	108.15206	1.45159	0.0201021	glutamine_synthetase	354	F:glutamate-ammonia_ligase_activity;_F:ATP_binding;_P:glutamine_biosynthetic_process;_P:peptidoglycan_biosynthetic_process	Glutamine_synthetase	ec:6.3.1;ec:6.3.1.2;ec:6.3.1.6;ec:5.4.4.3
Pldbra_eH_r1s019g08836	1	56.5089	37.56102	1.52813	0.0220969	0	60.22876	52.50152	1.16508	0.694777	---NA---	63	NA	NA	NA
Pldbra_eH_r1s019g08871	-1	432.2171	569.0422	1.31117	0.0217205	0	305.0552	402.9148	1.32273	0.0528855	hypothetical_protein_PBRA_002122	256	C:integral_component_of_membrane	NA	NA
Pldbra_eH_r1s019g08881	1	55.8824	33.30048	1.69389	0.000971511	0	47.93622	47.0583	1.01362	0.983259	Activator_heat_shock_ATPase	179	P:response_to_stress	NA	NA
Pldbra_eH_r1s019g08883	1	15.94437	6.19656	2.40627	0.0071001	0	13.88418	10.23705	1.3355	0.676605	Ankyrin_repeat_domain-containing	304	F:protein_binding	NA	ec:2.7.1.107
Pldbra_eH_r1s019g08949	-1	0	0.7987362	19.8864	0.0222223	0	0.8718358	0.6982251	1.29936	0.937032	hypothetical_protein_PBRA_009430	183	F:calcium_ion_binding	NA	ec:2.7.6.5
Pldbra_eH_r1s019g08950	-1	56.46041	76.96379	1.36672	0.0161833	0	54.37353	68.11944	1.25488	0.243724	RNA_polymerase-associated_RTF1_homolog	566	F:DNA_binding;_F:protein_binding;_P:transcription_elongation_from_RNA_polymerase_II_promoter;_P:histone_modification;_C:Cdc73/Paf1_complex	NA	NA
Pldbra_eH_r1s019g08957	1	127.03422	88.57957	1.41933	0.00204454	0	125.08885	104.71107	1.19774	0.341028	50S_ribosomal_L1	237	F:RNA_binding;_F:structural_constituent_of_ribosome;_P:translation;_C:large_ribosomal_subunit;_P:ribosome_biogenesis	NA	NA
Pldbra_eH_r1s020g08985	1	3.3376319	0.3239311	7.38975	0.0367705	0	1.2036784	0.6135889	1.86534	0.771233	hypothetical_protein_PBRA_009350	276	F:nucleotide_binding;_C:membrane;_F:ATPase_activity	Adenosinetriphosphatase;_Nucleoside-triphosphate_phosphatase	NA
Pldbra_eH_r1s020g09016	-1	162.4318	220.8064	1.35535	0.0130245	0	125.7635	142.3065	1.13575	0.622	hypothetical_protein_PBRA_009200	619	F:GTP_binding	NA	ec:1.14.13.39
Pldbra_eH_r1s020g09114	-1	91.04123	124.36969	1.36588	0.0424177	0	82.82407	87.43334	1.06137	0.897508	hypothetical_protein_PBRA_007590	335	C:integral_component_of_membrane	NA	NA
Pldbra_eH_r1s020g09130	1	26.72728	6.79731	3.53113	8.70099e-05	0	25.62236	16.17791	1.54443	0.466127	sterol_24-C-methyltransferase	392	C:cytoplasm;_P:steroid_biosynthetic_process;_F:S-adenosylmethionine-dependent_methyltransferase_activity;_C:integral_component_of_membrane;_P:methylation	NA	ec:2.1.1.263;ec:6.3.3.3;ec:2.1.1.300
Pldbra_eH_r1s020g09131	1	141.93497	82.96838	1.76094	0.000330707	1	147.31848	78.09958	1.90458	2.95715e-05	---NA---	65	NA	NA	NA
Pldbra_eH_r1s020g09167	-1	97.93249	125.75248	1.30168	0.0367705	0	92.43594	94.41804	1.02104	0.968724	DUF3638_domain-containing	3177	C:integral_component_of_membrane	NA	NA
Pldbra_eH_r1s021g09227	-1	49.10428	69.96099	1.41957	0.0451007	0	47.61897	50.40091	1.05565	0.926181	coronin-7-like_isoform_X1	910	F:protein_binding;_C:Golgi_apparatus	NA	NA
Pldbra_eH_r1s021g09246	1	143.43119	93.31519	1.52101	0.00967761	0	97.59914	89.50605	1.09122	0.851558	sodium-coupled_neutral_amino_acid	496	C:integral_component_of_membrane	NA	NA
Pldbra_eH_r1s021g09268	-1	200.2048	277.5936	1.39398	0.0367705	0	174.4936	195.6524	1.1216	0.7592	cytoplasmic_FMR1-interacting_1_homolog	1282	P:cell_morphogenesis;_F:protein_binding;_C:cell_leading_edge;_C:cytoplasmic_part;_P:regulation_of_cellular_component_organization;_P:regulation_of_biological_quality;_C:plasma_membrane_bounded_cell_projection	NA	NA
Pldbra_eH_r1s021g09275	1	3.688032	0.5963164	6.0893	0.0286727	0	2.6657258	3.0976012	1.4164	0.845123	[Micromonas_commoda]	390	F:oxidoreductase_activity;_acting_on_the_CH-CH_group_of_donors;_F:flavin_adenine_dinucleotide_binding;_P:oxidation-reduction_process	NA	NA
Pldbra_eH_r1s021g09278	1	86.16184	61.77506	1.41217	0.017163	0	65.44043	73.3166	1.10946	0.760081	GPN-loop_GTPase_3	276	F:GTPase_activity;_C:intracellular;_P:RNA_polymerase_II_complex_import_to_nucleus;_P:RNA_polymerase_III_complex_localization_to_nucleus	Nucleoside-triphosphate_phosphatase	NA
Pldbra_eH_r1s021g09289	-1	173.8495	227.5651	1.3013	0.0428674	0	141.3464	174.4211	1.24255	0.258708	DNA_polymerase_beta	488	F:DNA_binding;_F:DNA-directed_DNA_polymerase_activity;_P:DNA_replication;_P:DNA_repair;_C:DNA_polymerase_complex;_P:DNA_biosynthetic_process	DNA-directed_DNA_polymerase	ec:2.7.7.7;ec:2.7.7.7
Pldbra_eH_r1s021g09294	-1	454.8395	629.5695	1.38119	0.00240371	0	392.5569	496.9256	1.26544	0.129163	hypothetical_protein_PBRA_006353	616	NA	NA	NA
Pldbra_eH_r1s021g09296	-1	228.3354	348.0387	1.52297	0.00083102	0	179.7812	230.054	1.27964	0.228574	Heat_Shock_cytosolic	712	F:protein_binding;_F:ATP_binding	NA	ec:3.6.1.3
Pldbra_eH_r1s021g09328	-1	91.82977	138.12558	1.49083	0.00102901	0	78.92135	86.63459	1.09009	0.802244	hypothetical_protein_PBRA_006328;_partial	376	NA	NA	NA
Pldbra_eH_r1s021g09338	-1	115.30664	156.85402	1.36394	0.0324748	0	91.23733	115.95828	1.26659	0.284585	hypothetical_protein_PBRA_006328;_partial	943	C:membrane;_C:integral_component_of_membrane	NA	ec:2.7.7.19
Pldbra_eH_r1s021g09340	-1	0	1.0591085	24.129	0.0263875	0	0.8142958	1.7390682	2.63789	0.685968	hypothetical_protein_PBRA_006328;_partial	894	C:membrane;_C:integral_component_of_membrane	NA	ec:2.7.7.19
Pldbra_eH_r1s021g09351	-1	16024.44	29107.949	1.81644	1.40004e-06	-1	8199.786	13767.584	1.67918	0.000113557	hypothetical_protein_PBRA_006323	415	NA	NA	NA
Pldbra_eH_r1s021g09379	-1	190.5863	250.335	1.31326	0.00899338	0	189.4293	198.1335	1.04547	0.888341	tetratricopeptide_repeat	840	F:protein_binding	NA	NA
Pldbra_eH_r1s021g09412	-1	315.8083	453.8024	1.43421	1.61025e-05	0	293.2091	339.2101	1.15534	0.368123	double-strand-break_repair_rad21_homolog	548	C:nuclear_chromosome;_F:protein_binding	NA	NA
Pldbra_eH_r1s021g09430	-1	274.1338	386.1866	1.41238	0.0039471	0	297.8087	331.8477	1.1117	0.711619	Nucleoporin_autopeptidase	913	C:nuclear_pore;_P:nucleocytoplasmic_transport;_F:structural_constituent_of_nuclear_pore	NA	NA
Pldbra_eH_r1s021g09433	1	249.7596	193.9511	1.2932	0.0291935	0	202.229	193.8505	1.04559	0.898276	ribosomal_RNA_small_subunit_methyltransferase_NEP1	216	P:maturation_of_SSU-rRNA_from_tricistronic_rRNA_transcript_(SSU-rRNA;_5.8S_rRNA;_LSU-rRNA);_P:blastocyst_development;_C:nucleolus;_P:nucleologenesis;_F:rRNA_binding;_C:small-subunit_processome;_F:rRNA_(pseudouridine)_methyltransferase_activity;_P:rRNA_base_methylation	NA	ec:2.1.1.260
Pldbra_eH_r1s021g09455	-1	177.877	233.2775	1.30658	0.0422857	0	210.4634	265.8976	1.26063	0.199094	D3-like_isoform_X1	209	NA	NA	NA
Pldbra_eH_r1s022g09499	1	45.01028	27.36432	1.63659	0.00526256	0	45.95067	37.18908	1.2427	0.495285	hypothetical_protein_PBRA_005976	36	C:integral_component_of_membrane	NA	ec:2.4.99.18
Pldbra_eH_r1s022g09506	1	44.89602	28.58925	1.55162	0.0239328	0	32.32465	28.64127	1.13194	0.797109	hypothetical_protein_PBRA_005985	230	P:proteolysis;_F:cysteine-type_peptidase_activity	NA	NA
Pldbra_eH_r1s022g09515	1	253.0306	184.2585	1.3673	0.00691177	0	252.9601	205.47	1.23084	0.234368	metal-dependent_hydrolase	347	F:hydrolase_activity	NA	NA
Pldbra_eH_r1s022g09516	1	105.62982	74.09626	1.42731	0.00641207	0	106.04289	97.33058	1.08327	0.808914	glutaredoxin-3_[Xenopus_tropicalis]	320	C:cell;_P:obsolete_electron_transport;_F:electron_transfer_activity;_F:protein_disulfide_oxidoreductase_activity;_P:electron_transport_chain;_P:cell_redox_homeostasis	NA	ec:1.8.1.8;ec:1.8.1.8;ec:1.8.1.9
Pldbra_eH_r1s022g09527	-1	118.2303	171.4763	1.44261	0.000338799	0	111.7849	125.7153	1.12128	0.630356	hypothetical_protein_PBRA_005999	550	F:ubiquitin-protein_transferase_activity;_P:protein_ubiquitination	NA	NA
Pldbra_eH_r1s022g09529	-1	58.1437	87.22167	1.49931	0.00475285	0	51.07297	64.50664	1.23472	0.418993	[Naegleria_gruberi]	453	C:integral_component_of_membrane	NA	NA
Pldbra_eH_r1s022g09537	-1	83.23121	111.18988	1.34766	0.0309143	0	90.31092	87.38606	1.03752	0.938794	cold_shock_domain-containing_E1-like_isoform_X1	695	F:DNA_binding;_P:regulation_of_transcription;_DNA-templated	NA	NA
Pldbra_eH_r1s022g09552	1	71.75994	41.61205	1.70851	0.00213326	0	80.71196	75.95601	1.05738	0.924937	CBS_domain-containing	156	F:phosphorelay_sensor_kinase_activity;_P:phosphorelay_signal_transduction_system;_C:intracellular;_P:signal_transduction_by_protein_phosphorylation	NA	ec:3.6.3.32
Pldbra_eH_r1s022g09567	1	167.1316	130.68	1.27266	0.0389422	0	150.6008	145.5803	1.03	0.940534	gamma-tubulin_complex_component_4-like	759	C:spindle_pole;_C:cytoplasm;_C:microtubule_organizing_center;_C:microtubule;_P:microtubule_nucleation;_F:gamma-tubulin_binding;_C:tubulin_complex	NA	NA
Pldbra_eH_r1s022g09573	-1	72.44523	97.17762	1.35971	0.0437265	0	80.39358	82.41848	1.01494	0.980724	cilia-_and_flagella-associated_44-like_isoform_X3	1832	F:protein_binding	NA	NA
Pldbra_eH_r1s022g09577	1	114.15596	78.83807	1.44252	0.00511221	0	123.66882	107.79366	1.14413	0.60326	Ubiquitin-like-conjugating_enzyme_ATG3	288	F:protein_binding;_C:cytosol;_P:autophagy;_P:organelle_organization;_P:protein_transport	NA	NA
Pldbra_eH_r1s022g09605	1	73.34331	39.1301	1.90475	2.36839e-05	1	88.48289	39.8668	2.22192	1.25234e-08	histone_H2B	123	C:nucleosome;_F:DNA_binding;_C:nucleus;_F:protein_heterodimerization_activity	NA	NA
Pldbra_eH_r1s022g09612	-1	12.75191	21.33545	1.68018	0.0412259	0	12.52526	16.74869	1.3327	0.551707	hypothetical_protein_PBRA_006068	463	F:calcium_ion_binding;_F:protein_binding	NA	NA
Pldbra_eH_r1s022g09625	-1	39.61845	59.41687	1.4737	0.0436568	0	44.94116	48.72986	1.0683	0.911418	magnesium-translocating_P-type_ATPase	658	F:ATP_binding;_F:magnesium-importing_ATPase_activity;_C:integral_component_of_membrane;_P:ATP_hydrolysis_coupled_cation_transmembrane_transport;_P:magnesium_ion_transmembrane_transport	Adenosinetriphosphatase;_Magnesium-importing_ATPase;_Nucleoside-triphosphate_phosphatase	ec:3.6.1;ec:3.6.1.3;ec:3.6.3.2;ec:3.6.1.15;ec:3.6.3.7;ec:3.1.3.96
Pldbra_eH_r1s022g09646	1	249.208	192.4954	1.2876	0.0378912	0	245.0182	241.0722	1.02007	0.966459	Uncharacterized_conserved	120	P:spliceosomal_complex_assembly;_C:nucleus;_P:ribosome_biogenesis	NA	NA
Pldbra_eH_r1s022g09660	-1	250.3025	373.9831	1.49854	1.61025e-05	-1	178.7659	293.3541	1.65245	5.29701e-08	FKBP-type_peptidyl-prolyl_cis-trans_isomerase	192	P:protein_peptidyl-prolyl_isomerization;_F:peptidyl-prolyl_cis-trans_isomerase_activity	Peptidylprolyl_isomerase	ec:5.2.1.8
Pldbra_eH_r1s022g09672	0	2.1971077	1.1067982	2.1476	0.366386	1	3.3504475	0.4247513	7.1687	0.0122	---NA---	243	NA	NA	NA
Pldbra_eH_r1s023g09698	-1	61.31853	96.9305	1.56306	0.000128693	0	62.47371	61.70858	1.00347	0.99496	hypothetical_protein_PBRA_005608	420	NA	NA	NA
Pldbra_eH_r1s023g09699	-1	7987.22	15817.553	1.98026	3.22857e-07	-1	3969.529	6894.919	1.73727	0.000208545	hypothetical_protein_PBRA_005609	411	NA	NA	NA
Pldbra_eH_r1s023g09704	1	92.73856	64.02805	1.43487	0.00707793	0	84.3031	76.81487	1.09029	0.800154	tRNA_(adenineN(1))methyltransferase_noncatalytic_subunit_trm6	421	P:tRNA_methylation;_C:tRNA_(m1A)_methyltransferase_complex	NA	ec:2.1.1.300
Pldbra_eH_r1s023g09728	-1	17024.09	26739.87	1.57068	0.000117887	-1	10286.1	15768.99	1.53313	0.000894771	hypothetical_protein_PBRA_005624	470	NA	NA	NA
Pldbra_eH_r1s023g09732	1	30.35886	19.49505	1.55147	0.0381412	0	28.47608	28.54594	1.00864	0.991414	hypothetical_protein_PBRA_005629	489	C:integral_component_of_membrane	NA	ec:2.7.11.15
Pldbra_eH_r1s023g09735	0	2.0972143	0.8651634	2.22638	0.511036	1	5.9630434	0.5634011	8.5961	0.0465184	carbohydrate-binding_module_family_18	267	F:chitin_binding	NA	ec:3.2.1.14
Pldbra_eH_r1s023g09746	1	4.2061954	0.8270185	5.29962	0.0184497	0	3.5968791	4.5691053	1.23974	0.886678	DNA_polymerase_epsilon_subunit_B	71	P:DNA_replication;_F:nucleotidyltransferase_activity	NA	NA
Pldbra_eH_r1s023g09752	-1	2.863719	7.249754	2.61914	0.0356616	0	2.561719	3.761378	1.64425	0.604489	G2_mitotic-specific_cyclin-A-like	305	C:nucleus	NA	NA
Pldbra_eH_r1s023g09758	-1	25.23959	36.2834	1.43473	0.0450005	0	30.35045	34.78775	1.1366	0.75399	oxidoreductase_htatip2	219	F:oxidoreductase_activity;_acting_on_the_aldehyde_or_oxo_group_of_donors;_NAD_or_NADP_as_acceptor;_F:NAD_binding;_P:oxidation-reduction_process	NA	NA
Pldbra_eH_r1s023g09799	-1	18.83195	31.68681	1.67799	0.02347	0	18.0493	22.56801	1.28236	0.582378	hypothetical_protein_PBRA_005679	657	F:protein_binding;_F:zinc_ion_binding	NA	NA
Pldbra_eH_r1s023g09842	0	6.988445	2.60633	2.3341	0.0603875	1	12.754205	4.646109	2.59608	0.028561	transmembrane_216-like	160	C:integral_component_of_membrane	NA	NA
Pldbra_eH_r1s023g09844	0	4.888205	3.301667	1.43457	0.669716	1	11.603024	2.236989	5.07607	0.00994334	hypothetical_protein_PBRA_005716	96	NA	NA	NA
Pldbra_eH_r1s023g09887	1	22.49064	10.34522	2.06911	0.0377187	0	34.40426	17.31752	1.94843	0.127517	---NA---	52	NA	NA	NA
Pldbra_eH_r1s023g09892	1	87.90196	57.537	1.51709	0.0324748	0	146.79736	113.942	1.29126	0.395872	catalase	485	F:catalase_activity;_C:mitochondrion;_C:peroxisome;_P:tryptophan_metabolic_process;_P:obsolete_peroxidase_reaction;_P:methane_metabolic_process;_F:heme_binding;_P:response_to_hydrogen_peroxide;_P:hydrogen_peroxide_catabolic_process;_F:metal_ion_binding;_P:oxidation-reduction_process;_P:cellular_oxidant_detoxification	Peroxidase;_Catalase	ec:1.11.1.7;ec:1.11.1.6;ec:1.13.11.61;ec:1.11.1.6
Pldbra_eH_r1s023g09903	1	46.51662	29.13431	1.5596	0.0324748	0	44.04775	42.07903	1.04891	0.946235	ras_let-60	190	F:GTPase_activity;_F:GTP_binding;_P:signal_transduction;_C:membrane	Nucleoside-triphosphate_phosphatase	NA
Pldbra_eH_r1s024g09928	-1	38.52147	59.09487	1.53756	0.0103245	0	43.58748	43.95777	1.00392	0.995597	serine_threonine	774	F:protein_kinase_activity;_F:ATP_binding;_P:protein_phosphorylation	NA	ec:2.7.11.10
Pldbra_eH_r1s024g09944	-1	0	0.7673157	18.0332	0.0428674	0	1.7944371	2.2552546	1.15129	0.971378	hypothetical_protein_PBRA_005793	1059	NA	NA	NA
Pldbra_eH_r1s024g09965	-1	38.55997	54.31199	1.40791	0.0307652	0	43.51065	46.77555	1.07078	0.877504	hypothetical_protein_PBRA_005814	1261	F:nucleotide_binding;_C:integral_component_of_membrane	NA	ec:3.1.3.96
Pldbra_eH_r1s024g10004	1	45.47771	32.56355	1.41239	0.0315235	0	73.81809	58.17709	1.28498	0.203275	Autophagy-related_9	595	C:Golgi_apparatus;_P:autophagy;_P:protein_transport;_C:integral_component_of_membrane;_C:cytoplasmic_vesicle_membrane	NA	NA
Pldbra_eH_r1s024g10008	-1	176.8193	246.7268	1.39453	0.00213846	0	193.0882	217.7028	1.13375	0.574702	cytochrome_c_oxidase_subunit_VIb	128	C:mitochondrion	NA	ec:1.9.3.1
Pldbra_eH_r1s024g10009	-1	157.5041	237.32	1.51103	2.8201e-06	0	138.4234	172.3093	1.25012	0.124314	hypothetical_protein_PBRA_005844	493	C:integral_component_of_membrane	NA	ec:3.2.1.113
Pldbra_eH_r1s024g10011	-1	845.6236	1142.4185	1.35151	0.001962	0	923.8442	994.0358	1.07389	0.77941	heat_shock_91	852	F:protein_binding;_F:ATP_binding;_C:nucleus;_C:cytosol;_C:plasma_membrane;_P:response_to_heat;_P:response_to_cadmium_ion	NA	ec:3.6.1.3
Pldbra_eH_r1s024g10017	1	58.97793	42.48476	1.40055	0.0422857	0	59.49682	52.84914	1.13094	0.730957	N-alpha-acetyltransferase_catalytic_subunit	173	P:mitochondrion_inheritance;_F:peptide_alpha-N-acetyltransferase_activity;_P:N-terminal_peptidyl-methionine_acetylation;_P:ubiquitin-dependent_ERAD_pathway;_C:NatB_complex;_P:regulation_of_actin_cytoskeleton_organization;_P:acyl-carrier-protein_biosynthetic_process	Acyltransferases	ec:2.3.1;ec:2.3.1.193
Pldbra_eH_r1s024g10022	-1	0	1.7098391	37.3239	0.00080184	0	0.4885138	0.7092924	1.40523	0.907791	---NA---	63	NA	NA	NA
Pldbra_eH_r1s024g10028	-1	149.3682	197.9817	1.32845	0.0197353	0	123.05	155.8395	1.26212	0.177387	multisite-specific_tRNA:(cytosine-C5)-methyltransferase	651	F:RNA_binding;_F:tRNA_(cytosine-5-)-methyltransferase_activity;_P:tRNA_methylation	NA	ec:2.1.1;ec:2.1.1.300;ec:2.1.1.310
Pldbra_eH_r1s024g10039	1	36.12904	24.24025	1.52662	0.0428674	0	29.32284	31.33084	1.08381	0.888643	Oxa1_family_membrane_insertase	117	C:integral_component_of_membrane;_P:protein_insertion_into_membrane	NA	NA
Pldbra_eH_r1s024g10061	1	40.17887	26.16641	1.52029	0.0222223	0	41.09833	39.68959	1.04147	0.947625	hypothetical_protein_PBRA_005877	287	NA	NA	NA
Pldbra_eH_r1s024g10068	1	8.904122	3.988382	2.27958	0.0486227	0	10.669649	8.208905	1.25824	0.789932	hypothetical_protein_PBRA_005884	349	F:protein_binding	NA	ec:2.7.1.107
Pldbra_eH_r1s024g10086	1	42.16992	24.23958	1.69911	0.0030794	0	31.0844	29.60852	1.0512	0.938794	hypothetical_protein_PBRA_005897	114	NA	NA	NA
Pldbra_eH_r1s024g10097	1	9.650325	4.285111	2.10272	0.0426412	0	11.101909	11.767529	1.02851	0.980748	hypothetical_protein_PBRA_005904	73	NA	NA	NA
Pldbra_eH_r1s024g10156	-1	0.5838002	2.8795261	4.61035	0.0428674	0	2.7121783	2.1585424	1.3716	0.861947	hypothetical_protein_PBRA_005946	354	C:membrane;_C:integral_component_of_membrane	NA	NA
Pldbra_eH_r1s024g10159	-1	1645.0355	3553.1962	2.15956	2.34912e-10	-1	909.0067	1706.246	1.87885	1.29663e-06	hypothetical_protein_PBRA_005949	462	F:protein_binding	NA	ec:2.7.1.107
Pldbra_eH_r1s025g10172	1	7.086442	2.34457	2.63269	0.0291935	0	11.055522	10.530239	1.0749	0.954234	agamous-like_MADS-box_AGL27_isoform_X2	182	F:RNA_polymerase_II_regulatory_region_sequence-specific_DNA_binding;_F:DNA_binding_transcription_factor_activity;_C:nucleus;_C:transcription_factor_complex;_P:regulation_of_transcription;_DNA-templated;_P:positive_regulation_of_transcription_by_RNA_polymerase_II;_F:protein_dimerization_activity	NA	NA
Pldbra_eH_r1s025g10185	-1	730.8155	973.4013	1.33158	0.0115159	0	503.1852	654.48	1.30139	0.07281	hypothetical_protein_PBRA_009237	271	NA	NA	ec:2.7.1.107
Pldbra_eH_r1s025g10186	-1	1356.1304	2454.2426	1.80915	6.71132e-08	-1	845.5198	1366.1904	1.61761	6.45696e-05	hypothetical_protein_PBRA_009237	285	P:ubiquitin-dependent_protein_catabolic_process	NA	ec:2.7.1.107
Pldbra_eH_r1s025g10197	-1	1259.202	1935.971	1.53633	0.00240826	0	962.578	1213.827	1.26158	0.336294	hypothetical_protein_PBRA_009249	257	NA	NA	ec:2.7.1.107
Pldbra_eH_r1s025g10198	-1	267.4318	433.885	1.62566	1.00816e-05	-1	239.9487	333.6759	1.3876	0.0312197	hypothetical_protein_PBRA_009250;_partial	438	NA	NA	NA
Pldbra_eH_r1s025g10199	-1	1005.236	1606.8336	1.59884	0.000161969	0	919.9603	1210.3827	1.31504	0.160021	hypothetical_protein_PBRA_009250;_partial	1000	NA	NA	NA
Pldbra_eH_r1s025g10206	-1	116.6841	155.6737	1.33307	0.0218046	0	109.9077	113.5526	1.02818	0.951977	hypothetical_protein_PBRA_009256	531	F:protein_binding	NA	ec:2.7.1.107
Pldbra_eH_r1s025g10218	0	3.684248	5.215714	1.35571	0.621254	1	6.640824	1.959114	3.05114	0.0435704	hypothetical_protein_PBRA_009044	233	F:protein_binding	NA	ec:2.7.1.107
Pldbra_eH_r1s025g10229	-1	16.38985	33.10627	2.0242	0.00240826	0	14.68812	18.31953	1.18855	0.786924	---NA---	89	NA	NA	NA
Pldbra_eH_r1s025g10241	-1	86.15786	118.39519	1.38304	0.0215924	0	75.31052	99.0259	1.29547	0.199729	sister_chromatid_cohesion_PDS5_homolog_B-like	372	F:binding	NA	NA
Pldbra_eH_r1s025g10242	-1	217.0975	298.5682	1.38014	0.00511221	0	213.1391	250.1276	1.16908	0.457272	sister_chromatid_cohesion_pds5	874	F:binding	NA	NA
Pldbra_eH_r1s025g10248	-1	428.5465	559.5486	1.30352	0.0101436	0	407.9599	456.0855	1.1162	0.597316	fatty_acyl-_synthetase	711	F:catalytic_activity;_P:metabolic_process	NA	ec:6.2.1.7
Pldbra_eH_r1s025g10273	-1	891.3839	1478.1221	1.65735	2.32635e-06	-1	522.9181	792.3686	1.51939	0.000615393	hypothetical_protein_PBRA_008425	247	F:protein_binding	NA	ec:2.7.1.107
Pldbra_eH_r1s025g10288	-1	96.92958	145.27562	1.48998	0.0183225	0	50.22729	63.77043	1.26884	0.441503	hypothetical_protein_PBRA_008439	507	F:protein_binding	NA	ec:2.7.1.107
Pldbra_eH_r1s025g10304	-1	175.6661	224.4702	1.27618	0.0422857	0	177.3548	174.0687	1.02585	0.952385	DUF3638_domain-containing	3168	F:protein_binding	NA	NA
Pldbra_eH_r1s025g10329	1	3.5701872	0.3239311	7.79432	0.0189222	0	2.219305	1.8641478	1.11035	0.972191	hypothetical_protein_PBRA_009119	200	C:integral_component_of_membrane	NA	NA
Pldbra_eH_r1s025g10335	-1	110.98904	141.49517	1.28601	0.0455081	0	97.71099	122.77144	1.25933	0.18524	DNA_replication_ATP-dependent_helicase_nuclease_DNA2_isoform_X1	1039	P:DNA_catabolic_process;_F:5'-flap_endonuclease_activity;_P:DNA_replication;_Okazaki_fragment_processing;_F:single-stranded_DNA-dependent_ATPase_activity	Acting_on_ester_bonds;_Adenosinetriphosphatase;_Acting_on_ester_bonds;_Nucleoside-triphosphate_phosphatase	ec:3.1.30;ec:3.6.1;ec:3.6.1.3;ec:3.1.21;ec:3.1;ec:3.6.1.15
Pldbra_eH_r1s026g10379	-1	110.14267	154.843	1.4047	0.0135335	0	94.81736	107.29516	1.12106	0.728042	Vacuolar_sorting-associated_13	1795	F:molecular_function;_C:cellular_component;_C:Golgi_apparatus;_P:protein_transport;_P:protein_retention_in_Golgi_apparatus;_P:late_endosome_to_vacuole_transport	NA	NA
Pldbra_eH_r1s026g10421	-1	235.5909	343.3764	1.46342	9.40124e-05	0	206.1501	257.2864	1.24526	0.159307	hypothetical_protein_PBRA_006635	2404	C:integral_component_of_membrane	NA	NA
Pldbra_eH_r1s026g10430	1	21.11853	10.01121	2.08846	0.00691177	0	26.07476	25.14751	1.02351	0.981161	hypothetical_protein_PBRA_006639	429	P:phosphorelay_signal_transduction_system;_F:signal_transducer_activity;_F:binding;_C:intracellular	NA	ec:2.6.1.84
Pldbra_eH_r1s026g10442	-1	239.8839	351.9234	1.46256	0.000303944	0	144.1127	183.6986	1.27785	0.142469	hypothetical_protein_PBRA_006649	363	F:protein_binding	NA	ec:2.7.1.107
Pldbra_eH_r1s026g10451	1	142.9552	104.7892	1.35291	0.0318177	0	125.6064	128.1632	1.01933	0.973825	termination_and_polyadenylation	583	F:iron_ion_binding;_P:regulation_of_gene_expression;_F:oxidoreductase_activity;_acting_on_paired_donors;_with_incorporation_or_reduction_of_molecular_oxygen;_2-oxoglutarate_as_one_donor;_and_incorporation_of_one_atom_each_of_oxygen_into_both_donors;_P:regulation_of_cellular_metabolic_process;_F:L-ascorbic_acid_binding;_P:cellular_nitrogen_compound_metabolic_process;_P:cellular_macromolecule_metab…	Acting_on_paired_donors;_with_incorporation_or_reduction_of_molecular_oxygen._The_oxygen_incorporated_need_not_be_derived_from_O(2)	ec:1.14.11;ec:1.14.11.2
Pldbra_eH_r1s026g10461	1	20.45519	10.17114	1.89838	0.0126186	0	24.38668	23.32973	1.01554	0.986758	serine_threonine_kinase	293	F:protein_kinase_activity;_F:ATP_binding;_P:protein_phosphorylation	NA	ec:2.7.11.10
Pldbra_eH_r1s026g10472	-1	423.144	560.3252	1.32896	0.00626874	0	419.9784	480.5881	1.14473	0.488712	ATP-citrate_synthase	1072	F:ATP_citrate_synthase_activity;_F:ATP_binding;_C:cytoplasm;_P:acetyl-CoA_biosynthetic_process;_P:tricarboxylic_acid_cycle;_P:lipid_metabolic_process;_F:metal_ion_binding;_F:cofactor_binding	ATP_citrate_synthase	ec:6.2.1.13;ec:6.2.1.4;ec:6.2.1.9;ec:2.3.3.8
Pldbra_eH_r1s026g10492	-1	613.1041	886.5205	1.44318	0.0290063	0	405.5017	521.4167	1.28613	0.342162	hypothetical_protein_PBRA_006690	404	F:protein_binding	NA	ec:2.7.1.107
Pldbra_eH_r1s026g10503	-1	170.9682	231.2409	1.34656	0.0307934	0	145.0208	147.9281	1.02643	0.960945	hypothetical_protein_PBRA_006696	479	F:protein_binding	NA	ec:2.7.1.107
Pldbra_eH_r1s026g10505	-1	303.922	454.6285	1.49462	0.00426657	0	206.9191	265.2948	1.29048	0.252646	hypothetical_protein_PBRA_006697	339	F:protein_binding	NA	ec:2.7.1.107
Pldbra_eH_r1s027g10536	-1	184.5498	235.8068	1.27609	0.040295	0	178.9349	200.0605	1.11617	0.655069	WD40_repeat	582	F:protein_binding	NA	NA
Pldbra_eH_r1s027g10540	-1	106.893	147.142	1.39254	0.03029	0	121.3712	121.3103	1.00628	0.992062	Phosphatidylinositol_4-kinase	1988	F:binding;_C:intracellular;_F:kinase_activity;_P:phosphatidylinositol_phosphorylation;_P:phosphatidylinositol-mediated_signaling	NA	ec:2.7.11.1;ec:2.7.1.67
Pldbra_eH_r1s027g10573	1	359.9223	268.4089	1.33086	0.00437773	0	395.3555	364.6979	1.08051	0.75399	hypothetical_protein_PBRA_006462	319	NA	NA	NA
Pldbra_eH_r1s027g10601	-1	89.18294	161.2136	1.80794	2.06707e-07	0	69.43522	91.62159	1.31979	0.16516	hypothetical_protein_PBRA_006481	459	F:protein_binding	NA	ec:2.7.1.107
Pldbra_eH_r1s027g10610	-1	407.7398	538.0613	1.32345	0.0301303	0	381.8462	429.5777	1.12181	0.68064	translational_activator_GCN1	2532	P:regulation_of_translation;_F:protein_kinase_regulator_activity;_F:protein_kinase_binding;_P:cellular_response_to_stress;_P:positive_regulation_of_kinase_activity;_F:ribosome_binding;_P:regulation_of_protein_kinase_activity	NA	NA
Pldbra_eH_r1s027g10613	-1	25.56878	39.65059	1.51633	0.0299437	0	29.85119	29.90982	1.00938	0.989908	---NA---	34	NA	NA	NA
Pldbra_eH_r1s027g10614	-1	116.5734	160.856	1.38149	0.00466516	0	127.981	142.6756	1.10966	0.693768	zinc_knuckle_transcription_factor	834	F:nucleic_acid_binding;_F:zinc_ion_binding	NA	ec:2.7.7.52
Pldbra_eH_r1s027g10618	1	27.4842	13.75791	1.95579	0.00264352	0	33.19111	26.66416	1.28127	0.540126	hypothetical_protein_PBRA_006496	238	NA	NA	NA
Pldbra_eH_r1s027g10636	-1	276.7883	384.4489	1.39136	0.0149069	0	198.9732	267.5582	1.34642	0.105819	chromosomal_serine_threonine-_kinase_JIL-1_isoform_X1	370	F:protein_serine/threonine_kinase_activity;_F:ATP_binding;_P:protein_phosphorylation;_P:serine_family_amino_acid_metabolic_process	Transferring_phosphorus-containing_groups	ec:2.7.11;ec:2.7.11.10
Pldbra_eH_r1s027g10648	-1	355.6637	449.4542	1.25988	0.0377187	0	264.8438	328.2417	1.23601	0.167052	---NA---	105	NA	NA	NA
Pldbra_eH_r1s027g10649	-1	1151.6951	2022.3767	1.7569	6.71132e-08	-1	691.1438	1348.1214	1.95271	8.25557e-11	disulfide_isomerase	535	F:protein_disulfide_isomerase_activity;_C:endoplasmic_reticulum;_C:integral_component_of_membrane;_P:cell_redox_homeostasis	Protein_disulfide-isomerase	ec:1.8.1.8;ec:1.8.1.8
Pldbra_eH_r1s027g10691	-1	12.282904	24.004105	1.94423	0.0369731	0	9.236884	16.490652	1.79347	0.211893	hypothetical_protein_PBRA_006554	97	F:calcium_ion_binding	NA	NA
Pldbra_eH_r1s028g10727	1	32.08968	18.73311	1.70875	0.0141147	0	35.27243	31.47161	1.11748	0.841751	uncharacterized_membrane-associated_[Pyrinomonas_methylaliphatogenes]	224	C:integral_component_of_membrane	NA	NA
Pldbra_eH_r1s028g10759	-1	697.5345	951.9169	1.3668	0.00073165	0	585.8135	655.466	1.11699	0.575788	hypothetical_protein_PBRA_008731	2036	F:lipid_transporter_activity;_F:binding;_P:lipid_transport	NA	NA
Pldbra_eH_r1s028g10761	-1	1072.2736	2073.6452	1.93389	9.63927e-16	-1	879.4165	1344.5811	1.52778	4.60487e-06	heat_shock_90	785	F:ATP_binding;_P:protein_folding;_P:response_to_stress;_F:unfolded_protein_binding	NA	ec:2.7.1.123;ec:2.7.11.1
Pldbra_eH_r1s028g10786	0	7.878951	3.891345	2.19891	0.118448	1	5.930839	1.595346	3.58307	0.0312197	---NA---	94	NA	NA	NA
Pldbra_eH_r1s028g10790	1	97.76316	71.66517	1.36886	0.0226425	0	98.33842	89.34108	1.09577	0.775931	hypothetical_protein_PBRA_009139	229	C:endoplasmic_reticulum_membrane;_C:integral_component_of_membrane	NA	NA
Pldbra_eH_r1s028g10808	0	50.32664	38.28894	1.31816	0.162023	1	54.71972	28.03708	1.91759	6.00548e-05	hypothetical_protein_PBRA_009148	315	F:protein_binding	NA	ec:2.7.11.1
Pldbra_eH_r1s028g10823	0	23.21665	18.68682	1.24403	0.396266	1	40.83238	23.77502	1.69736	0.00662606	Y-family_DNA_polymerase	510	F:damaged_DNA_binding;_P:DNA_repair	NA	ec:2.7.7.7;ec:2.7.7.7
Pldbra_eH_r1s028g10825	-1	258.0522	321.0127	1.24861	0.0474768	0	243.612	267.2802	1.09827	0.704912	pre-mRNA-processing_factor_6	936	P:mRNA_splicing;_via_spliceosome;_F:protein_binding;_C:nucleus	NA	NA
Pldbra_eH_r1s028g10855	-1	163.8653	228.6793	1.38777	0.0126887	0	156.4193	173.9378	1.1157	0.722195	zinc_finger_540-like_isoform_X2	594	F:nucleic_acid_binding	NA	NA
Pldbra_eH_r1s028g10870	-1	224.5707	352.0788	1.5645	0.00634615	0	157.7654	203.2124	1.29242	0.357895	hypothetical_protein_PBRA_008370	398	C:integral_component_of_membrane	NA	NA
Pldbra_eH_r1s029g10897	-1	79.18096	185.77494	2.34017	2.09103e-06	0	130.05199	177.02956	1.35387	0.375362	low-molecular-weight_heat_shock	187	NA	NA	NA
Pldbra_eH_r1s029g10900	1	18.71981	10.3013	1.86927	0.0203514	0	29.86285	25.4201	1.19994	0.728042	---NA---	43	NA	NA	NA
Pldbra_eH_r1s029g10925	1	52.36531	27.57271	1.87608	0.000338265	0	35.00551	29.79317	1.18952	0.68771	2-isopropylmalate_synthase	252	NA	NA	NA
Pldbra_eH_r1s029g10927	-1	79.20083	107.54156	1.37935	0.0109328	0	97.07447	94.91372	1.02462	0.961015	Proteasome_activator_subunit_4	1609	P:positive_regulation_of_peptidase_activity;_F:peptidase_activator_activity;_F:lysine-acetylated_histone_binding;_F:proteasome_binding	NA	NA
Pldbra_eH_r1s029g10984	-1	88.39347	121.66755	1.3982	0.0158117	0	101.86942	107.8155	1.04616	0.922475	Autophagy-related_2	1231	P:autophagy_of_peroxisome	NA	NA
Pldbra_eH_r1s029g10988	-1	15.77609	29.67327	1.84394	0.015182	0	12.41614	12.72417	1.04193	0.971648	[Micromonas_commoda]	286	NA	NA	NA
Pldbra_eH_r1s029g11012	0	12.61181	14.736655	1.13308	0.788782	-1	5.762664	13.682602	2.22084	0.028442	hypothetical_protein_PBRA_002291	562	NA	NA	NA
Pldbra_eH_r1s029g11027	0	16.85757	17.56527	1.03828	0.953738	-1	4.4169	10.58098	2.6211	0.0145431	tyrosine-_kinase_Src42A	275	F:protein_binding	NA	NA
Pldbra_eH_r1s029g11049	-1	100.54783	135.21019	1.35273	0.0122918	0	97.33874	106.98957	1.09723	0.754884	nucleo_TPR-like	649	P:protein_import_into_nucleus	NA	NA
Pldbra_eH_r1s029g11054	1	1.3248376	0	30.1928	0.0441609	0	0.4328572	1.6491122	3.79052	0.512888	[Micromonas_commoda]	618	P:lipid_metabolic_process;_F:hydrolase_activity	NA	ec:3.1.1.73
Pldbra_eH_r1s029g11071	-1	592.0269	894.0095	1.51122	1.99411e-05	-1	436.4836	574.5972	1.32002	0.043277	NEP1-interacting_-like_2_isoform_X1	202	C:membrane;_C:integral_component_of_membrane	NA	NA
Pldbra_eH_r1s029g11072	-1	240.6638	312.5698	1.3046	0.0347846	0	246.6647	271.5355	1.10063	0.741259	histidine-tRNA_ligase	816	F:nucleotide_binding;_F:aminoacyl-tRNA_ligase_activity;_C:mitochondrion;_P:histidyl-tRNA_aminoacylation;_P:mitochondrial_translation	NA	ec:4.3.1.25
Pldbra_eH_r1s030g11076	-1	115.6817	150.0557	1.30237	0.03815	0	107.1402	113.4894	1.05558	0.880913	hypothetical_protein_PBRA_000658	781	NA	NA	NA
Pldbra_eH_r1s030g11117	-1	92.30431	136.08194	1.4726	0.0115159	0	81.65594	111.33308	1.36061	0.159307	hypothetical_protein_PBRA_000619	145	F:catalytic_activity	NA	NA
Pldbra_eH_r1s030g11125	1	78.97929	55.24223	1.41703	0.0376143	0	59.48258	61.51852	1.03724	0.951445	translin_isoform_X1	225	F:single-stranded_DNA_binding;_F:RNA_binding;_P:RNA_metabolic_process;_F:sequence-specific_DNA_binding	NA	NA
Pldbra_eH_r1s030g11178	-1	1027.1701	1635.4227	1.59317	1.25842e-05	-1	786.9435	1208.6057	1.53724	0.000208545	---NA---	263	NA	NA	NA
Pldbra_eH_r1s030g11180	-1	373.8189	475.0652	1.27271	0.0189486	0	393.0403	406.2777	1.03583	0.914449	kh_domain-containing	377	F:RNA_binding	NA	ec:2.7.7.8
Pldbra_eH_r1s030g11184	1	36.34926	20.63881	1.75515	0.00456853	0	35.23996	31.85879	1.11399	0.83752	hypothetical_protein_PBRA_000560	429	F:protein_binding	NA	ec:2.7.1.107
Pldbra_eH_r1s031g11260	-1	142.0349	209.6316	1.48374	0.0218046	0	174.8318	166.1075	1.05847	0.919468	transport_SEC31_homolog_B_isoform_X1	959	F:protein_binding	NA	NA
Pldbra_eH_r1s031g11274	1	6.975216	2.621212	2.46952	0.0350722	0	6.584088	3.855987	1.68725	0.435342	hypothetical_protein_PBRA_007368	314	C:integral_component_of_membrane	NA	NA
Pldbra_eH_r1s031g11292	-1	154.7936	207.8041	1.35059	0.0208258	0	172.3907	185.1469	1.06266	0.867758	general_transcription_factor_3C_polypeptide_2	863	F:protein_binding;_F:metal_ion_binding	NA	NA
Pldbra_eH_r1s031g11307	1	19.07337	6.833582	2.64161	0.00094873	0	18.690824	12.700791	1.50507	0.403189	hypothetical_protein_PBRA_007397	368	C:membrane;_C:integral_component_of_membrane	NA	NA
Pldbra_eH_r1s031g11308	1	33.69007	19.00218	1.74122	0.0226425	0	32.661	25.88813	1.31261	0.528575	hypothetical_protein_PBRA_007398	102	NA	NA	NA
Pldbra_eH_r1s031g11334	1	144.1131	108.9116	1.32357	0.0385649	0	144.691	115.7761	1.2396	0.276824	translation_initiation_factor_eIF-2B_subunit_beta	335	P:cellular_metabolic_process	NA	ec:5.3.1.29
Pldbra_eH_r1s032g11400	-1	18.07248	36.42372	2.01231	0.0161569	0	18.0525	23.95031	1.28711	0.710611	lon_protease_homolog_mitochondrial-like	342	F:nucleotide_binding;_F:DNA_binding;_F:ATP-dependent_peptidase_activity;_F:serine-type_endopeptidase_activity;_F:ATP_binding;_C:mitochondrion;_C:mitochondrial_matrix;_P:proteolysis;_P:protein_quality_control_for_misfolded_or_incompletely_synthesized_proteins;_P:mitochondrion_organization;_F:peptidase_activity;_F:serine-type_peptidase_activity;_F:hydrolase_activity;_F:ATPase_activity;_P:protein_ca…	NA	ec:3.6.1;ec:3.6.1.3;ec:3.6.1.15;ec:3.4.21.53
Pldbra_eH_r1s032g11415	1	144.7411	101.9104	1.44117	0.00123882	0	136.5599	126.1804	1.08205	0.786522	RNA_polymerase_II_core_subunit	154	F:RNA_polymerase_I_activity;_F:RNA_polymerase_II_activity;_F:RNA_polymerase_III_activity;_C:DNA-directed_RNA_polymerase_II;_core_complex;_C:DNA-directed_RNA_polymerase_III_complex;_C:DNA-directed_RNA_polymerase_I_complex;_P:transcription_by_RNA_polymerase_I;_P:transcription_by_RNA_polymerase_II;_P:transcription_by_RNA_polymerase_III	DNA-directed_RNA_polymerase	NA
Pldbra_eH_r1s032g11446	1	56.2485	37.93586	1.46638	0.0105881	0	64.76229	46.27144	1.3897	0.069761	V-type_ATPase_V0_subunit_C	195	F:hydrogen_ion_transmembrane_transporter_activity;_P:ATP_hydrolysis_coupled_proton_transport;_C:proton-transporting_V-type_ATPase_complex;_C:proton-transporting_two-sector_ATPase_complex;_proton-transporting_domain	NA	NA
Pldbra_eH_r1s033g11491	1	45.12739	30.40086	1.46429	0.0402075	0	39.66072	37.26437	1.06324	0.913007	GNAT_family_N-acetyltransferase	153	F:DNA_binding;_F:helicase_activity;_F:ATP_binding;_C:nucleus;_P:DNA_replication_initiation;_F:N-acetyltransferase_activity;_C:MCM_complex;_P:acyl-carrier-protein_biosynthetic_process	Nucleoside-triphosphate_phosphatase	ec:2.3.1;ec:2.3.1.193
Pldbra_eH_r1s033g11495	1	25.6727	13.00938	1.92232	0.00121835	0	24.64531	24.95204	1.00294	0.997636	hypothetical_protein_PBRA_004427	99	P:microtubule-based_process;_C:dynein_complex	NA	NA
Pldbra_eH_r1s033g11505	0	0.9758796	0.6627436	1.49793	0.789948	1	4.5740426	0.5925059	7.07569	0.0471912	Glycosyltransferase_uncharacterized	466	F:transferase_activity;_transferring_glycosyl_groups	NA	ec:2.4.2.38
Pldbra_eH_r1s033g11541	1	108.80211	76.05655	1.45562	0.00302237	0	118.97569	104.52265	1.13892	0.60651	hypothetical_protein_PBRA_004395	257	P:tRNA_wobble_uridine_modification;_C:Elongator_holoenzyme_complex	NA	NA
Pldbra_eH_r1s033g11557	-1	321.2875	439.4028	1.36508	0.000981155	0	315.5334	352.0247	1.11644	0.582378	L-type_lectin	490	F:protein_binding;_C:integral_component_of_membrane	NA	NA
Pldbra_eH_r1s033g11578	1	15.46107	6.86571	2.18477	0.0067809	0	16.4094	12.00706	1.38883	0.500938	hypothetical_protein_PBRA_009021	690	NA	NA	NA
Pldbra_eH_r1s034g11639	-1	1051.9427	1292.784	1.22819	0.0433784	0	868.3689	994.7998	1.14632	0.417873	hypothetical_protein_PBRA_008038	764	NA	NA	NA
Pldbra_eH_r1s035g11644	-1	23.69425	38.14344	1.60054	0.0435817	0	13.00608	22.82928	1.65894	0.127999	hypothetical_protein_PBRA_009355	774	C:integral_component_of_membrane	NA	NA
Pldbra_eH_r1s035g11650	-1	127.3917	165.3888	1.29647	0.0155146	0	131.6277	140.4	1.06298	0.834242	kinesin_KIN-5A	984	F:microtubule_motor_activity;_F:ATP_binding;_C:microtubule;_P:microtubule-based_movement;_F:microtubule_binding;_C:tubulin_complex	Nucleoside-triphosphate_phosphatase	ec:3.6.1;ec:3.6.1.15
Pldbra_eH_r1s035g11683	-1	1.950055	6.419998	3.27192	0.0197542	0	1.745312	4.513074	2.53897	0.207644	hypothetical_protein_PBRA_008185	140	NA	NA	NA
Pldbra_eH_r1s035g11692	0	49.10163	53.46665	1.1206	0.616811	-1	38.07981	58.58158	1.51474	0.0272886	hypothetical_protein_PBRA_008195	140	C:membrane;_C:integral_component_of_membrane	NA	NA
Pldbra_eH_r1s035g11701	1	79.88647	57.93248	1.36977	0.0381412	1	93.10204	66.77366	1.41252	0.0448609	hypothetical_protein_PBRA_008204	162	NA	NA	NA
Pldbra_eH_r1s035g11728	1	38.53571	24.65577	1.49739	0.0363911	0	35.91263	31.24209	1.16342	0.711772	NADH_dehydrogenase_(ubiquinone)_1_beta_subcomplex_subunit_9	101	C:mitochondrial_respiratory_chain_complex_I;_P:mitochondrial_electron_transport;_NADH_to_ubiquinone	NA	NA
Pldbra_eH_r1s035g11730	-1	4.689341	13.057036	2.88562	0.0114366	0	8.558891	9.897819	1.20053	0.879363	hypothetical_protein_PBRA_008228	501	NA	NA	NA
Pldbra_eH_r1s036g11795	1	43.96366	30.14659	1.49247	0.0219736	0	44.11361	37.45595	1.17474	0.633519	diacylglycerol_acyltransferase	338	C:integral_component_of_membrane;_F:transferase_activity;_transferring_acyl_groups_other_than_amino-acyl_groups	NA	ec:2.3.1.75
Pldbra_eH_r1s036g11796	-1	319.1373	435.9447	1.36091	0.000417207	0	299.4576	345.4233	1.15065	0.379527	programmed_cell_death_6-interacting_protein	852	F:protein_binding	NA	ec:3.1.3.48;ec:3.1.3.48
Pldbra_eH_r1s036g11819	-1	227.6593	370.3934	1.62398	0.000128693	-1	137.4568	214.4417	1.57654	0.0018685	hypothetical_protein_PBRA_007977	342	F:ion_channel_activity;_F:protein_binding;_C:integral_component_of_membrane;_P:ion_transmembrane_transport	NA	ec:2.7.1.107
Pldbra_eH_r1s036g11823	-1	225.3137	279.9765	1.24013	0.0424177	0	217.9115	245.5101	1.12232	0.560716	protein_disulfide-isomerase_domain	536	C:cell;_C:integral_component_of_membrane;_P:cell_redox_homeostasis	NA	ec:1.8.1.8;ec:1.8.1.8
Pldbra_eH_r1s037g11853	-1	225.0117	333.9202	1.48425	3.957e-06	-1	171.0023	228.8424	1.33851	0.00881601	hypothetical_protein_PBRA_009271	403	F:protein_binding;_P:ubiquitin-dependent_protein_catabolic_process	NA	ec:2.7.1.107
Pldbra_eH_r1s037g11873	1	114.72819	79.25567	1.44274	0.00625075	0	91.4577	77.60553	1.16372	0.573726	metal_tolerance_protein_C2	379	F:cation_transmembrane_transporter_activity;_C:integral_component_of_membrane;_P:cation_transmembrane_transport	NA	NA
Pldbra_eH_r1s037g11877	-1	2029.4183	3731.7473	1.83876	1.76922e-07	-1	998.1972	1806.8101	1.81166	7.02156e-07	NUDIX_hydrolase	456	F:hydrolase_activity	NA	ec:3.6.1.65
Pldbra_eH_r1s037g11878	-1	272.8876	443.0901	1.61704	0.00204454	0	202.0632	219.6796	1.0888	0.857318	hypothetical_protein_PBRA_008754	638	NA	NA	ec:2.7.7.19
Pldbra_eH_r1s037g11896	-1	54.51332	118.93345	2.16776	0.00011346	0	27.86836	37.42131	1.36931	0.473079	hypothetical_protein_PBRA_008767	369	F:protein_binding	NA	ec:2.7.1.107
Pldbra_eH_r1s037g11918	-1	48.09067	78.14323	1.62318	0.0115159	0	30.85546	41.85438	1.36095	0.357737	hypothetical_protein_PBRA_008785	351	F:protein_binding;_P:ubiquitin-dependent_protein_catabolic_process	NA	ec:2.7.1.107
Pldbra_eH_r1s038g11931	1	64.84568	42.22753	1.49833	0.0424177	0	108.90612	80.09209	1.37339	0.235893	predicted_protein	316	F:protein_kinase_activity;_F:ATP_binding;_P:protein_phosphorylation	NA	ec:2.7.11.10
Pldbra_eH_r1s038g11967	-1	339.4928	520.3106	1.52857	3.13055e-05	0	233.1158	294.1954	1.26181	0.16745	hypothetical_protein_PBRA_008161	657	C:integral_component_of_membrane	NA	ec:2.7.11.8
Pldbra_eH_r1s039g12008	1	4.4148519	0.5426202	7.23447	0.00768562	0	5.1089738	2.1767421	2.72591	0.27108	MORN_repeat-containing_protein	229	NA	NA	NA
Pldbra_eH_r1s039g12030	-1	44.98691	67.81661	1.49006	0.0428674	0	29.63567	40.01958	1.38467	0.298373	---NA---	115	NA	NA	NA
Pldbra_eH_r1s039g12052	-1	145.4632	182.912	1.26461	0.034042	0	124.9879	159.97	1.27033	0.0918769	G_protein-coupled_receptor_kinase_1	655	F:protein_serine/threonine_kinase_activity;_F:ATP_binding;_P:protein_phosphorylation;_P:serine_family_amino_acid_metabolic_process	Transferring_phosphorus-containing_groups	ec:2.7.11;ec:2.7.11.10;ec:2.7.11.15
Pldbra_eH_r1s040g12068	-1	70.5403	97.22072	1.36668	0.0378912	0	65.92165	67.48203	1.02104	0.974015	hypothetical_protein_PBRA_008871	407	F:protein_binding	NA	ec:2.7.1.107
Pldbra_eH_r1s040g12072	-1	63.00631	98.07018	1.57188	0.00394865	0	78.63899	94.6953	1.20333	0.552589	glycosidase	499	F:catalytic_activity;_P:carbohydrate_metabolic_process	NA	ec:3.2.1.60
Pldbra_eH_r1s041g12125	-1	3.774341	10.686231	2.74577	0.0378912	0	3.460226	5.909178	1.55312	0.68389	hypothetical_protein_PBRA_008461;_partial	378	F:nucleic_acid_binding;_P:DNA_integration	NA	ec:3.4.23.47
Pldbra_eH_r1s041g12147	-1	2802.597	4264.365	1.52159	3.3899e-06	0	3458.444	3933.97	1.13733	0.51629	chaperonin_CPN60-2;_mitochondrial	573	F:ATP_binding;_C:cytoplasm;_P:protein_refolding	NA	ec:2.7.1.150
Pldbra_eH_r1s042g12194	1	108.75189	74.52327	1.47213	0.00536636	0	111.45884	90.58611	1.24075	0.337675	protein_fam206a-like	169	F:metal_ion_binding	NA	NA
Pldbra_eH_r1s044g12289	-1	2067.606	3172.779	1.53458	0.000184068	0	1558.357	2101.829	1.34924	0.0617814	hypothetical_protein_PBRA_009216	574	NA	NA	NA
Pldbra_eH_r1s044g12300	-1	68.01768	105.93119	1.56065	0.000398026	-1	62.20902	88.81162	1.44723	0.0235091	hypothetical_protein_PBRA_009206	249	F:nucleic_acid_binding;_C:membrane;_C:integral_component_of_membrane	NA	NA
Pldbra_eH_r1s046g12370	1	31.96058	20.30246	1.56911	0.0428674	0	35.05014	23.24581	1.52032	0.142628	hypothetical_protein_PBRA_008509	327	NA	NA	NA
Pldbra_eH_r1s047g12404	-1	599.6592	841.2127	1.40446	0.000397461	0	666.3335	792.6133	1.18607	0.298203	calnexin_precursor	538	F:calcium_ion_binding;_C:endoplasmic_reticulum;_P:protein_folding;_F:unfolded_protein_binding	NA	NA
Pldbra_eH_r1s047g12423	-1	585.381	810.156	1.38638	0.0217422	0	571.934	638.9943	1.11631	0.740896	pre-mRNA-processing-splicing_factor_8	2272	P:mRNA_splicing;_via_spliceosome;_F:protein_binding;_C:spliceosomal_complex;_F:U6_snRNA_binding;_F:U5_snRNA_binding	NA	ec:3.4.19.12
Pldbra_eH_r1s048g12439	-1	347.221	437.2055	1.26145	0.0326359	0	346.007	368.8649	1.06459	0.822622	structural_maintenance_of_chromosomes_protein_3	1287	F:protein_binding;_F:ATP_binding;_C:nucleus;_C:chromosome;_P:chromosome_organization	NA	NA
Pldbra_eH_r1s048g12440	-1	336.488	446.4049	1.33244	0.00470075	0	334.2088	371.0105	1.11195	0.622	coatomer_subunit_beta'-1_isoform_X1	1101	F:structural_molecule_activity;_F:protein_binding;_P:intracellular_protein_transport;_P:ER_to_Golgi_vesicle-mediated_transport;_P:retrograde_vesicle-mediated_transport;_Golgi_to_ER;_P:intra-Golgi_vesicle-mediated_transport;_C:COPI_vesicle_coat	NA	NA
Pldbra_eH_r1s050g12510	1	46.21766	28.9325	1.56694	0.0188513	0	65.15219	52.09772	1.24147	0.497425	hypothetical_protein_PBRA_007737	142	NA	NA	NA
Pldbra_eH_r1s050g12522	1	130.2984	87.9514	1.46893	0.00395577	0	167.5082	133.0758	1.26332	0.235893	glutamate_synthase_[NADH];_amyloplastic_isoform_X1	2030	F:iron_ion_binding;_P:obsolete_electron_transport;_P:glutamate_biosynthetic_process;_F:FMN_binding;_F:glutamate_synthase_(NADH)_activity;_F:flavin_adenine_dinucleotide_binding;_F:iron-sulfur_cluster_binding;_P:oxidation-reduction_process	Glutamate_synthase_(NADH)	ec:1.4.1.14;ec:1.4;ec:1.4.1;ec:1.4.1.14;ec:1.4.1.14;ec:1.8.2.3;ec:1.8.1.19;ec:1.4.1.13;ec:4.1.2.55
Pldbra_eH_r1s050g12523	1	82.62429	55.99598	1.45743	0.00158378	0	75.31851	71.76351	1.05125	0.891149	predicted_protein	256	P:regulation_of_cyclin-dependent_protein_serine/threonine_kinase_activity;_F:protein_kinase_binding	NA	NA
Pldbra_eH_r1s051g12536	-1	247.4613	306.0658	1.23851	0.0422857	0	244.4521	260.0495	1.06521	0.808914	Putative_Cofilin	138	F:actin_binding;_C:actin_cytoskeleton;_P:actin_filament_depolymerization	NA	NA
Pldbra_eH_r1s052g12560	0	27.61758	41.40113	1.49694	0.0645944	-1	14.99937	26.62632	1.76285	0.0340545	hypothetical_protein_PBRA_009641	199	F:nucleic_acid_binding;_P:DNA_integration	NA	NA
Pldbra_eH_r1s053g12569	1	95.7105	71.6903	1.32821	0.0424177	0	94.60096	86.04452	1.09911	0.765186	protein_BUD31_homolog	143	P:mRNA_splicing;_via_spliceosome;_C:spliceosomal_complex	NA	NA
Pldbra_eH_r1s053g12579	-1	290.107	374.9794	1.29472	0.0249121	0	271.6385	278.1081	1.01766	0.971378	ubiquitin_domain_containing_protein	2749	P:ubiquitin-dependent_protein_catabolic_process;_P:protein_deubiquitination;_F:thiol-dependent_ubiquitinyl_hydrolase_activity	Ubiquitinyl_hydrolase_1	ec:3.4;ec:3.4.19.12;ec:3.4.19.12
Pldbra_eH_r1s054g12587	-1	85.59421	114.54615	1.33065	0.0281998	0	112.95274	116.1778	1.03416	0.938794	hypothetical_protein_PBRA_007714	533	NA	NA	NA
Pldbra_eH_r1s054g12600	-1	276.7961	403.635	1.45428	0.00617308	0	184.7255	221.1165	1.20109	0.475325	hypothetical_protein_PBRA_007721	412	F:protein_binding;_C:integral_component_of_membrane	NA	ec:2.7.1.107
Pldbra_eH_r1s056g12612	-1	444.833	592.0569	1.3262	0.0481575	0	300.2368	344.8162	1.14877	0.625846	hypothetical_protein_PBRA_008788	372	F:methyltransferase_activity;_F:transferase_activity;_P:methylation	NA	NA
Pldbra_eH_r1s057g12628	-1	11.80316	20.84363	1.77478	0.0367705	0	10.36396	12.72972	1.18869	0.81085	Retrovirus-related_Pol_polyprotein_from_transposon_TNT_1-94	503	F:nucleic_acid_binding;_P:DNA_integration	NA	ec:3.1.26.4
Pldbra_eH_r1s061g12660	-1	995.5801	1495.7112	1.5021	8.56054e-06	-1	629.6489	853.5557	1.35938	0.00711331	hypothetical_protein_PBRA_009634	360	F:protein_binding	NA	ec:2.7.1.107
Pldbra_eH_r1s068g12705	1	22.80158	11.43415	1.9007	0.00618942	0	19.27367	14.85246	1.30659	0.545789	hypothetical_protein_PBRA_009555	109	NA	NA	NA
Pldbra_eH_r1s081g12751	-1	2.632293	12.012446	4.64886	0.0013088	0	2.123561	3.519655	1.58057	0.739598	hypothetical_protein_PBRA_009718	344	P:proteolysis;_F:cysteine-type_peptidase_activity	NA	NA
Pldbra_eH_r1s081g12752	-1	0.2312595	1.9033839	7.12925	0.0324748	0	0.8125494	0.3555407	3.24802	0.560851	hypothetical_protein_PBRA_009718	46	P:proteolysis;_F:cysteine-type_peptidase_activity	NA	NA
Pldbra_eH_r1s083g12759	-1	136.8314	189.2422	1.37896	0.0197542	0	121.1526	144.1432	1.19063	0.482527	RNA_cytidine_acetyltransferase	1006	P:rRNA_modification;_F:ATP_binding;_C:nucleolus;_F:N-acetyltransferase_activity;_C:integral_component_of_membrane;_P:ribosomal_small_subunit_biogenesis;_P:acyl-carrier-protein_biosynthetic_process;_P:tRNA_acetylation	NA	ec:2.3.1;ec:2.3.1.193;ec:2.3.1.193;ec:2.3.1.193;ec:2.3.1.193
Pldbra_eH_r1s085g12762	-1	2.927541	14.543706	4.73809	0.00811249	0	7.860864	8.956929	1.17971	0.936701	DNA_replication_protein	792	F:DNA_binding;_F:endonuclease_activity;_P:DNA_replication;_C:viral_capsid;_P:viral_DNA_genome_packaging;_P:viral_DNA_genome_replication;_P:viral_entry_into_host_cell;_C:viral_procapsid;_P:viral_procapsid_maturation;_F:metal_ion_binding;_P:nucleic_acid_phosphodiester_bond_hydrolysis	NA	ec:6.5.1.1

## Sheet: P. brassicae DEGs N1vsN8 42 dpi
S3 Table. Description of the Plasmodiophora brassicae DEGs (Differentially Expressed Genes) between N supply conditions for both host plant genotypes (-1: genes underexpressed in the first condition compared to the second; 1: genes overexpressed in the first condition compared to the second; 0: no difference in gene expression between conditions).
C. 42 days post-inoculation
The hatched gene names correspond to P. brassicae genes differentially expressed between nitrogen conditions for the two host genotypes.
The green gene names correspond to P. brassicae genes underexpressed in N1 compared to N8 in at least one host genotype.
The red gene names correspond to P. brassicae genes overexpressed in N1 compared to N8 in at least one host genotype.
P. brassicae Gene	P. brassicae gene expression level	P. brassicae gene expression level	P. brassicae gene expression level	Fold change	Adjusted	P. brassicae gene expression level	P. brassicae gene expression level	P. brassicae gene expression level	Fold change	Adjusted	Description	Length	Blast2Go_GO_Names	Blast2Go_Enzyme_Names	Manual_EnzymeCodes
	in HD N1 compared to HD N8	in HD N1	in HD N8		P-value	in Y N1 compared to Y N8	in Y N1	in Y N8		P-value
Pldbra_eH_r1s001g00011	0	308.9366	368.5926	1.19317	0.712915	-1	255.1756	364.2495	1.42621	0.0176274	eukaryotic_translation_initiation_factor_3_subunit_A	505	P:formation_of_translation_preinitiation_complex;_F:RNA_binding;_F:translation_initiation_factor_activity;_C:cytoplasm;_C:eukaryotic_translation_initiation_factor_3_complex;_P:translation;_P:translational_initiation;_P:regulation_of_translational_initiation;_C:eukaryotic_43S_preinitiation_complex;_C:eukaryotic_48S_preinitiation_complex	NA	NA
Pldbra_eH_r1s001g00021	-1	99.53773	148.38009	1.48848	0.0495913	-1	99.0225	138.13832	1.39653	0.0239226	sporangia_induced_dynein_heavy_chain	4546	F:microtubule_motor_activity;_F:ATP_binding;_C:microtubule;_P:microtubule-based_movement;_F:ATPase_activity;_C:dynein_complex	Adenosinetriphosphatase;_Nucleoside-triphosphate_phosphatase	ec:3.6.1;ec:3.6.1.3;ec:3.6.1.15;ec:3.1.21.4
Pldbra_eH_r1s001g00036	0	0.7956903	1.0481672	1.23493	0.993729	1	1.1871272	0.1695745	6.57576	0.0406927	glycoside_hydrolase_family_18	394	F:hydrolase_activity;_hydrolyzing_O-glycosyl_compounds;_P:carbohydrate_metabolic_process;_F:chitin_binding	NA	ec:3.2.1.14;ec:3.2.1.96
Pldbra_eH_r1s001g00066	0	64.77282	77.30625	1.19028	0.772695	-1	53.09466	84.972	1.58665	0.00512081	peroxisome_assembly_factor	803	F:ATP_binding	NA	ec:3.6.1.3
Pldbra_eH_r1s001g00073	0	4.644633	7.057614	1.52505	0.712915	-1	1.756755	5.94244	3.37148	0.00321928	---NA---	1551	NA	NA	NA
Pldbra_eH_r1s001g00074	0	21.86785	36.31441	1.66026	0.22327	-1	15.46968	33.06701	2.12389	0.00233284	hypothetical_protein_PBRA_009041	1034	C:membrane;_C:integral_component_of_membrane	NA	NA
Pldbra_eH_r1s001g00087	0	517.8063	526.5667	1.01693	0.993729	-1	386.5766	558.0435	1.44193	0.0188532	structural_maintenance_of_chromosomes_6-like	1088	P:double-strand_break_repair_via_homologous_recombination;_C:Smc5-Smc6_complex	NA	NA
Pldbra_eH_r1s001g00113	0	97.98152	97.22872	1.00943	0.993729	-1	73.64271	102.50967	1.39159	0.0070211	centrosomal_of_120_kDa-like	763	NA	NA	NA
Pldbra_eH_r1s001g00127	0	162.7266	167.0861	1.02601	0.993729	-1	129.2548	171.6682	1.32392	0.00346162	like_subfamily_c_member_21	511	F:nucleic_acid_binding;_F:metal_ion_binding	NA	ec:2.5.1.75
Pldbra_eH_r1s001g00194	0	392.9611	419.474	1.06658	0.973703	-1	336.9064	458.6542	1.35932	0.0176274	pyruvate_kinase	519	F:magnesium_ion_binding;_F:pyruvate_kinase_activity;_C:cytoplasm;_P:gluconeogenesis;_P:glycolytic_process;_P:purine_nucleobase_metabolic_process;_P:carbon_utilization;_F:potassium_ion_binding	Pyruvate_kinase	ec:2.7.1.40;ec:2.7.1.40;ec:2.7.1.40
Pldbra_eH_r1s001g00228	0	43.95983	30.45975	1.44385	0.930381	1	19.46895	6.16139	3.1674	0.0414323	hypothetical_protein_PBRA_004237	360	NA	NA	NA
Pldbra_eH_r1s001g00264	0	127.07153	92.79508	1.36607	0.328988	1	160.92481	111.65841	1.44002	0.0378674	protease_[Ruegeria_marisrubri]	240	C:integral_component_of_membrane	NA	NA
Pldbra_eH_r1s001g00273	0	54.86298	58.62779	1.06732	0.982806	-1	47.56354	68.81656	1.44291	0.0140869	SWI_SNF-related_matrix-associated_actin-dependent_regulator_of_chromatin_subfamily_A_member_3-like_3_isoform_X1	509	F:ATP_binding	NA	ec:3.6.1.15
Pldbra_eH_r1s001g00301	0	45.31669	60.02331	1.32399	0.517176	-1	36.50053	55.8973	1.52229	0.0356217	rotatin_isoform_X3	712	F:binding;_C:centrosome;_C:ciliary_basal_body;_P:cilium_organization	NA	NA
Pldbra_eH_r1s001g00331	0	411.7429	407.3718	1.01104	0.995645	-1	243.7743	412.3243	1.68972	0.00171096	centrosomal_of_290_kDa_isoform_X5	2056	C:nucleus;_C:centrosome;_P:sensory_organ_development;_P:cilium_assembly	NA	NA
Pldbra_eH_r1s001g00338	0	22.831105	14.621412	1.56328	0.809778	1	10.40045	2.963555	3.53517	0.00950027	serine_protease_inhibitor_dipetalogastin-like_isoform_X2	185	F:protein_binding	NA	ec:3.4.21.45
Pldbra_eH_r1s001g00371	0	319.838	375.5227	1.17358	0.729614	-1	254.5183	356.8445	1.40113	0.0152663	hypothetical_protein_PBRA_001460	1455	NA	NA	NA
Pldbra_eH_r1s001g00472	0	42.92766	44.55869	1.03453	0.993729	-1	30.01177	48.32645	1.60296	0.00982458	kinesin-II_95_kDa_subunit-like	724	F:microtubule_motor_activity;_F:ATP_binding;_C:kinesin_complex;_C:microtubule;_P:microtubule-based_movement;_F:microtubule_binding;_F:ATPase_activity;_P:neurogenesis;_C:tubulin_complex;_P:cilium_assembly	Adenosinetriphosphatase;_Nucleoside-triphosphate_phosphatase	ec:3.6.1;ec:3.6.1.15
Pldbra_eH_r1s001g00522	0	276.051	355.8536	1.28945	0.414494	-1	274.1487	375.6427	1.37023	0.0460704	actin-binding_domain	932	F:protein_binding;_P:anatomical_structure_development	NA	ec:2.7.10.2
Pldbra_eH_r1s001g00525	0	42.57745	53.21579	1.25684	0.37155	-1	38.54092	51.75781	1.33392	0.045287	hypothetical_protein_PBRA_001603	814	NA	NA	NA
Pldbra_eH_r1s001g00588	0	94.27753	108.88665	1.15476	0.712915	-1	79.16971	105.83174	1.33519	0.0214403	CST_complex_subunit_CTC1-	551	NA	NA	NA
Pldbra_eH_r1s001g00618	0	263.7577	258.3898	1.02058	0.993729	-1	187.0081	279.8385	1.49341	0.00412808	DNA_topoisomerase_1_beta	766	F:DNA_binding;_F:DNA_topoisomerase_type_I_activity;_C:chromosome;_P:DNA_topological_change;_C:nuclear_lumen	Other_isomerases;_DNA_topoisomerase	ec:5.99.1;ec:5.99.1.2;ec:5.99.1.2;ec:5.99.1.2;ec:5.99.1.2
Pldbra_eH_r1s001g00659	0	331.4365	360.6722	1.08741	0.968248	-1	230.3207	325.7317	1.41202	0.0248763	chromosome_segregation	967	NA	NA	NA
Pldbra_eH_r1s001g00728	0	93.79801	121.22478	1.29071	0.180745	-1	87.4338	127.77022	1.46267	0.00127163	methionine_synthase	1263	F:zinc_ion_binding;_F:methionine_synthase_activity;_P:methionine_biosynthetic_process;_F:cobalamin_binding;_P:pteridine-containing_compound_metabolic_process	Methionine_synthase	ec:2.1.1.13;ec:2.1.1;ec:2.1.1.13;ec:2.1.1.13;ec:2.1.1.280;ec:5.4.3.3;ec:4.1.2.25
Pldbra_eH_r1s001g00758	0	280.8814	304.9951	1.08475	0.933612	-1	246.2001	321.6016	1.30604	0.0247444	DNA_ligase_1-like_isoform_X2	830	F:DNA_binding;_F:DNA_ligase_(ATP)_activity;_F:ATP_binding;_P:DNA_replication;_P:DNA_recombination;_C:intracellular_membrane-bounded_organelle;_P:DNA_ligation_involved_in_DNA_repair;_P:DNA_biosynthetic_process	DNA_ligase_(ATP)	ec:6.5.1;ec:6.5.1.1;ec:6.5.1.7;ec:1.1.1.312;ec:1.1.1.312
Pldbra_eH_r1s002g00823	0	328.1795	391.4034	1.19248	0.61726	-1	258.5874	363.8981	1.40595	0.00738132	ribonucleoside-diphosphate_reductase_subunit_alpha	784	F:ribonucleoside-diphosphate_reductase_activity;_thioredoxin_disulfide_as_acceptor;_F:ATP_binding;_C:ribonucleoside-diphosphate_reductase_complex;_P:purine_nucleobase_metabolic_process;_P:pyrimidine_nucleobase_metabolic_process;_P:DNA_replication;_P:deoxyribonucleoside_diphosphate_metabolic_process;_P:oxidation-reduction_process	Acting_on_CH_or_CH(2)_groups;_Ribonucleoside-diphosphate_reductase	ec:1.17.4;ec:1.17.4.1;ec:1.17.4.2;ec:1.17.4.2;ec:1.17.4.1
Pldbra_eH_r1s002g00828	0	271.6475	231.5417	1.17302	0.824705	1	482.5417	326.91	1.47644	0.0212893	hypothetical_protein_PBRA_005136	89	C:membrane;_C:integral_component_of_membrane;_P:vitamin_transmembrane_transport;_P:vitamin_transport;_F:vitamin_transmembrane_transporter_activity	NA	NA
Pldbra_eH_r1s002g00829	0	49.06167	34.18932	1.44169	0.132871	1	76.23376	47.97423	1.59138	0.00321722	hypothetical_protein_PBRA_005137	347	C:integral_component_of_membrane;_P:vitamin_transmembrane_transport;_F:vitamin_transmembrane_transporter_activity	NA	NA
Pldbra_eH_r1s002g00895	0	259.2676	251.7327	1.02856	0.993729	1	377.5451	272.5173	1.38499	0.0431882	-L-isoaspartate(D-aspartate)_O-methyltransferase-like	266	F:protein-L-isoaspartate_(D-aspartate)_O-methyltransferase_activity;_P:protein_methylation;_P:S-adenosylmethionine_metabolic_process	Protein-L-isoaspartate(D-aspartate)_O-methyltransferase	ec:2.1.1.77;ec:2.1.1;ec:2.1.1.300
Pldbra_eH_r1s002g00945	0	361.5558	480.3879	1.32823	0.652454	-1	255.5155	445.772	1.7428	0.00858999	dynein_heavy_chain	3616	F:microtubule_motor_activity;_F:ATP_binding;_C:microtubule;_P:microtubule-based_movement;_F:ATPase_activity;_C:dynein_complex	Adenosinetriphosphatase;_Nucleoside-triphosphate_phosphatase	ec:3.6.1;ec:3.6.1.3;ec:3.6.1.15;ec:3.1.21.4
Pldbra_eH_r1s002g01065	0	9.754756	7.665941	1.2774	0.969105	1	5.143659	1.803658	2.83597	0.0494063	serine_threonine_kinase_containing_TPR_domain_(plasmid)	307	F:protein_binding	NA	NA
Pldbra_eH_r1s002g01173	0	48.05705	61.65551	1.27698	0.544233	-1	42.36048	65.74149	1.54323	0.0109415	polypeptide_N-acetylglucosaminyltransferase	1243	F:protein_binding	NA	NA
Pldbra_eH_r1s002g01189	0	107.19947	108.21676	1.01294	0.993729	-1	84.01289	132.59163	1.57843	0.000240471	hypothetical_protein_PBRA_002714	260	NA	NA	NA
Pldbra_eH_r1s002g01200	0	84.94149	103.43553	1.21442	0.372728	-1	81.59683	106.52006	1.30301	0.0239228	cobalamin_biosynthesis	1673	F:protein_binding	NA	NA
Pldbra_eH_r1s002g01266	0	215.1049	231.2619	1.07582	0.967595	-1	140.8076	228.5421	1.62534	1.47646e-05	PIN2_TERF1-interacting_telomerase_inhibitor_1	410	F:nucleic_acid_binding	NA	ec:2.1.1.57
Pldbra_eH_r1s002g01280	0	4.989961	6.430249	1.28618	0.853316	-1	4.39786	8.348432	1.92067	0.0494378	hypothetical_protein_PBRA_002800	229	NA	NA	NA
Pldbra_eH_r1s002g01288	0	308.3775	326.8828	1.06042	0.993729	-1	189.2874	351.642	1.86083	8.79487e-06	suppressor_SRP40	463	F:protein_binding	NA	ec:3.6.4.3
Pldbra_eH_r1s002g01325	0	397.3438	442.607	1.11403	0.846489	-1	352.9188	479.6369	1.35832	0.00862208	nuclear_export_mediator_factor_Nemf-like	1042	F:nucleic_acid_binding;_F:zinc_ion_binding	NA	NA
Pldbra_eH_r1s002g01329	0	13.52261	11.865	1.14839	0.952519	1	17.66729	10.11872	1.74838	0.0151176	MFS_transporter	165	C:integral_component_of_membrane;_P:transmembrane_transport	NA	NA
Pldbra_eH_r1s002g01340	0	0.6663608	0.7975037	1.1708	0.993729	-1	0	0.574753	38.4971	0.0316533	hypothetical_protein_PBRA_002857	529	NA	NA	NA
Pldbra_eH_r1s002g01377	0	73.04814	76.42963	1.05055	0.993729	1	96.17417	69.19242	1.39004	0.0327291	hypothetical_protein_PBRA_002890	175	NA	NA	NA
Pldbra_eH_r1s002g01393	0	33.27415	48.15536	1.45154	0.132871	-1	34.69593	49.77661	1.43405	0.045036	hypothetical_protein_PBRA_002905	227	NA	NA	NA
Pldbra_eH_r1s003g01446	0	7.756193	6.143374	1.26596	0.894837	1	12.591938	6.35026	1.97777	0.0323569	---NA---	152	NA	NA	NA
Pldbra_eH_r1s003g01483	0	15.52205	19.99637	1.27844	0.712915	-1	12.35601	19.89691	1.59924	0.0433122	glutathione_S-transferase	282	F:transferase_activity	NA	ec:1.8.1.8;ec:2.5.1.18
Pldbra_eH_r1s003g01499	0	0.3591585	0.3903852	1.01786	0.99925	1	0.5243398	0	37.6138	0.0158156	---NA---	50	NA	NA	NA
Pldbra_eH_r1s003g01518	0	109.64992	131.13265	1.19423	0.559795	-1	99.49351	140.08005	1.40688	0.00498331	ATP-dependent_DNA_helicase_Q-like_4A	555	F:nucleic_acid_binding;_F:ATP_binding;_C:nucleus;_C:replication_fork;_P:DNA_replication;_P:DNA_repair;_P:DNA_recombination;_P:DNA_duplex_unwinding;_F:ATP-dependent_3'-5'_DNA_helicase_activity	Adenosinetriphosphatase;_Nucleoside-triphosphate_phosphatase	ec:3.6.1;ec:3.6.1.3;ec:3.6.1.15;ec:3.4.21.113;ec:3.4.22.45;ec:3.6.4.12
Pldbra_eH_r1s003g01523	0	57.74432	57.39831	1.00209	0.999554	-1	47.31193	65.92599	1.39031	0.0162372	MCM10_homolog	349	C:nucleus;_P:DNA_replication	NA	NA
Pldbra_eH_r1s003g01530	0	17.03582	27.26356	1.57935	0.114947	-1	24.96811	39.3163	1.56444	0.0243665	battenin-like_isoform_X1	414	C:integral_component_of_membrane;_P:regulation_of_biological_process	NA	NA
Pldbra_eH_r1s003g01547	0	94.12864	109.56989	1.16305	0.851919	-1	68.07972	107.48676	1.56982	0.00738132	abnormal_spindle-like_microcephaly-associated_homolog_isoform_X1	421	F:protein_binding;_P:spindle_organization	NA	NA
Pldbra_eH_r1s003g01580	0	3.3235063	2.4249367	1.35608	0.973703	1	3.008444	0.6482436	4.63621	0.0327291	bardet-Biedl_syndrome_1_family	611	F:protein_binding;_C:BBSome;_P:non-motile_cilium_assembly	NA	NA
Pldbra_eH_r1s003g01584	0	205.0313	249.1038	1.2136	0.477221	-1	178.6837	244.312	1.36682	0.0110729	chromodomain_helicase_DNA_binding_6	692	F:protein_binding;_C:nucleus	NA	ec:2.7.12.1
Pldbra_eH_r1s003g01626	0	5065.998	6962.562	1.37432	0.20817	-1	4946.573	7888.971	1.59475	0.00130399	heat_shock_80	728	F:ATP_binding;_P:protein_folding;_P:response_to_stress;_F:unfolded_protein_binding	NA	ec:2.7.11.1;ec:2.7.1.123
Pldbra_eH_r1s003g01708	0	72.33306	87.32008	1.20485	0.53598	-1	63.79403	84.4907	1.32392	0.0429234	lysosomal_alpha-mannosidase	960	F:alpha-mannosidase_activity;_P:mannose_metabolic_process;_F:carbohydrate_binding;_F:metal_ion_binding	Alpha-mannosidase	ec:3.2.1.24;ec:3.2.1;ec:3.2.1.170;ec:3.2.1.170;ec:3.2.1.170
Pldbra_eH_r1s003g01717	0	19.08232	24.85961	1.30034	0.713555	-1	15.7178	26.13139	1.68363	0.0338215	hypothetical_protein_PBRA_003019	72	NA	NA	NA
Pldbra_eH_r1s003g01718	0	120.0156	132.435	1.1024	0.915234	-1	106.1161	148.5266	1.39969	0.0109922	hypothetical_protein_PBRA_003019	414	NA	NA	NA
Pldbra_eH_r1s003g01728	0	275.1834	309.2989	1.12317	0.903989	-1	203.6742	304.9228	1.49449	0.0078671	ribosome_biogenesis_BMS1_homolog	1149	P:liver_development;_F:protein_binding;_F:GTP_binding;_C:nucleolus;_P:rRNA_processing;_P:pancreas_development	NA	NA
Pldbra_eH_r1s003g01795	0	268.9102	330.0172	1.22621	0.475574	-1	282.7962	380.5515	1.34546	0.0243665	hypothetical_protein_PBRA_003079	983	F:protein_binding	NA	NA
Pldbra_eH_r1s003g01841	0	141.3102	115.4225	1.22438	0.37155	1	149.9749	116.132	1.29097	0.035369	hypothetical_protein_PBRA_003122	172	F:serine-type_endopeptidase_activity;_P:proteolysis;_C:integral_component_of_membrane	Acting_on_peptide_bonds_(peptidases)	ec:3.4.21;ec:3.4.21.105
Pldbra_eH_r1s003g01881	0	70.73047	59.4462	1.19056	0.477221	1	71.86489	56.29276	1.2805	0.0447619	Poly(U)-specific_endoribonuclease	263	F:zinc_ion_binding;_C:integral_component_of_membrane	NA	NA
Pldbra_eH_r1s004g02129	0	103.04613	79.67619	1.2937	0.970575	1	59.35309	15.00283	3.95751	0.00346162	hypothetical_protein_PBRA_003510	172	NA	NA	NA
Pldbra_eH_r1s004g02130	0	216.966	227.6808	1.04855	0.990185	-1	189.6943	251.6112	1.32416	0.0148874	hypothetical_protein_PBRA_003509	974	NA	NA	NA
Pldbra_eH_r1s004g02155	0	133.9814	120.4818	1.10903	0.802395	1	151.0616	116.1164	1.3027	0.0107156	polynucleotide_kinase_3_-phosphatase	451	F:catalytic_activity;_P:phosphate-containing_compound_metabolic_process	NA	ec:4.2.1.19;ec:3.1.3.96
Pldbra_eH_r1s004g02170	0	107.7006	147.2167	1.3652	0.477058	-1	86.2543	131.671	1.52144	0.0452394	vacuolar_sorting-associated_13C-like	965	NA	NA	NA
Pldbra_eH_r1s004g02285	0	125.0364	125.9714	1.00681	0.995645	-1	113.4975	150.8459	1.32414	0.0293689	E3_ubiquitin-_ligase_TRIM37	578	F:protein_binding;_C:intracellular;_F:zinc_ion_binding	NA	ec:3.4.19.12
Pldbra_eH_r1s004g02319	0	526.9396	477.7549	1.10271	0.948318	-1	358.7766	517.0088	1.44135	0.0110729	calreticulin_precursor	409	F:calcium_ion_binding;_C:endoplasmic_reticulum;_P:protein_folding;_F:unfolded_protein_binding	NA	NA
Pldbra_eH_r1s004g02351	0	7.938096	7.092608	1.10714	0.993729	1	13.215371	6.567357	1.98567	0.0382108	hypothetical_protein_PBRA_001908	414	C:membrane;_C:integral_component_of_membrane	NA	NA
Pldbra_eH_r1s004g02391	0	25.75107	31.62514	1.21894	0.900628	-1	16.38552	29.41019	1.77495	0.0386584	hypothetical_protein_PBRA_003307	403	F:voltage-gated_calcium_channel_activity;_F:calcium_ion_binding;_C:voltage-gated_calcium_channel_complex;_P:calcium_ion_transmembrane_transport	NA	NA
Pldbra_eH_r1s004g02438	0	387.0913	392.7783	1.01568	0.993729	-1	286.4329	387.5484	1.35337	0.0443841	hypothetical_protein_PBRA_003271	324	C:nucleosome;_F:DNA_binding;_C:nucleus;_P:nucleosome_assembly	NA	ec:2.3.1.48
Pldbra_eH_r1s004g02472	0	60.58399	78.60085	1.30367	0.132924	-1	65.92309	85.00628	1.29902	0.0460704	WH1_domain_containing	569	F:actin_binding;_P:actin_filament_organization	NA	ec:2.7.11.1
Pldbra_eH_r1s004g02627	0	0.7853699	0.5701285	1.34526	0.968038	1	1.4241427	0.2331022	5.51216	0.00988038	hypothetical_protein_PBRA_008589	326	NA	NA	NA
Pldbra_eH_r1s004g02634	0	277.2905	387.0831	1.39551	0.259262	-1	239.3067	349.6827	1.45968	0.0323569	C2_domain-containing_3_isoform_X2	927	F:protein_binding	NA	NA
Pldbra_eH_r1s004g02654	0	78.22762	83.61184	1.06817	0.993729	1	57.34157	21.60743	2.65587	0.0265296	glycosyl_transferase_family_1	537	F:catalytic_activity;_P:trehalose_biosynthetic_process	NA	ec:2.4.1.52;ec:3.1.3.12
Pldbra_eH_r1s005g02815	0	28.38557	37.80669	1.32469	0.334213	-1	29.77024	43.04442	1.44235	0.0272915	hypothetical_protein_PBRA_002331	230	NA	NA	NA
Pldbra_eH_r1s005g02830	0	0.7892679	1.1316423	1.38605	0.993104	1	1.6138454	0.1467676	10.0339	0.0385926	---NA---	51	NA	NA	NA
Pldbra_eH_r1s005g02866	0	45.85923	50.76468	1.10734	0.968696	-1	31.60893	59.52537	1.88987	0.000185228	Major_antigen	678	C:integral_component_of_membrane	NA	NA
Pldbra_eH_r1s005g02870	0	63.74753	67.86694	1.06345	0.993729	-1	28.51234	73.95178	2.59752	5.88434e-05	viral_A-type_inclusion	980	C:integral_component_of_membrane	NA	NA
Pldbra_eH_r1s005g02906	0	721.8258	754.4103	1.0454	0.993729	-1	693.9663	922.4326	1.32958	0.0327291	co-chaperone_p23	184	NA	NA	ec:3.4.19.12
Pldbra_eH_r1s005g03036	0	48.8433	69.95265	1.4344	0.100192	-1	32.79311	58.59841	1.79208	1.39098e-05	hypothetical_protein_PBRA_003600	853	NA	NA	NA
Pldbra_eH_r1s005g03198	0	35.99781	40.46322	1.11846	0.964608	-1	27.48014	41.4972	1.5153	0.0494063	hypothetical_protein_PBRA_007190	1770	F:protein_binding	NA	ec:3.1.1.4
Pldbra_eH_r1s005g03304	0	4.9414647	4.1903242	1.18515	0.993729	1	3.9759224	0.6996334	5.53342	0.00439692	hypothetical_protein_PBRA_007109	495	C:integral_component_of_membrane	NA	NA
Pldbra_eH_r1s006g03420	0	209.1934	263.2773	1.25905	0.324452	-1	182.5153	239.0728	1.309	0.038283	probable_pre-mRNA-splicing_factor_ATP-dependent_RNA_helicase_DEAH5	1128	F:nucleic_acid_binding;_F:helicase_activity;_F:ATP_binding	Nucleoside-triphosphate_phosphatase	ec:3.6.1;ec:3.6.1.15;ec:3.6.4.13;ec:3.4.21.113;ec:3.6.4.13;ec:3.1.26.12
Pldbra_eH_r1s006g03421	0	433.448	423.7059	1.02322	0.993729	-1	324.22	457.652	1.4102	0.0159422	structural_maintenance_of_chromosomes_4	1520	F:protein_binding;_F:ATP_binding;_C:nucleus;_C:chromosome;_P:chromosome_organization	NA	NA
Pldbra_eH_r1s006g03470	0	126.8889	135.9232	1.06958	0.967738	-1	106.5905	140.3024	1.31188	0.0319734	Anion_exchanger_adaptor_contains_FHA_domain	549	F:protein_binding	NA	ec:2.7.12.1
Pldbra_eH_r1s006g03480	0	172.01569	107.19702	1.60465	0.79591	1	78.25646	23.49787	3.3326	0.00982458	hypothetical_protein_PBRA_004237	360	NA	NA	NA
Pldbra_eH_r1s006g03512	0	172.7255	223.3383	1.29233	0.314426	-1	156.5262	213.9288	1.36472	0.0272915	condensin_complex_subunit_1_isoform_X2	1295	F:binding;_C:nucleus;_P:mitotic_chromosome_condensation	NA	NA
Pldbra_eH_r1s006g03520	0	270.4378	214.7678	1.25753	0.379746	1	276.772	209.1427	1.32229	0.0447619	probable_profilin	122	F:actin_binding	NA	NA
Pldbra_eH_r1s006g03559	0	135.3046	160.3977	1.18591	0.570636	-1	121.0104	176.4067	1.45343	0.00108121	hypothetical_protein_PBRA_004300	655	F:RNA_binding	NA	ec:5.2.1.8
Pldbra_eH_r1s006g03586	0	471.3371	491.7505	1.04295	0.993729	-1	363.1384	508.6006	1.39888	0.0173958	FACT_complex_subunit_SPT16-like	1037	F:protein_binding	NA	ec:3.4.11.26
Pldbra_eH_r1s006g03599	0	2940.131	3426.624	1.16554	0.756815	-1	2367.398	3884.493	1.64071	3.44755e-05	luminal-binding_5	666	F:ATP_binding;_C:integral_component_of_membrane	NA	ec:3.6.1.3
Pldbra_eH_r1s006g03649	-1	123.2076	176.7637	1.43466	0.0495913	0	143.3304	155.1835	1.083	0.701095	transcription_elongation_factor_SPT5_isoform_X2	530	C:nucleus;_P:regulation_of_transcription_by_RNA_polymerase_II;_P:regulation_of_DNA-templated_transcription;_elongation	NA	NA
Pldbra_eH_r1s006g03653	0	321.942	370.9154	1.152	0.77845	-1	244.8532	370.4391	1.51085	0.00130399	serine_threonine_kinase	899	F:protein_kinase_activity;_F:ATP_binding;_P:protein_phosphorylation;_C:integral_component_of_membrane	NA	NA
Pldbra_eH_r1s006g03713	0	17.795099	13.806291	1.29051	0.96996	1	12.076442	2.716237	4.46345	0.00164655	glycosyl_hydrolase	308	F:hydrolase_activity;_hydrolyzing_O-glycosyl_compounds;_C:extracellular_region;_P:carbohydrate_metabolic_process;_C:integral_component_of_membrane;_F:cellulose_binding	NA	NA
Pldbra_eH_r1s007g03866	0	6.08159	5.37322	1.13818	0.993729	1	4.872536	1.540716	3.13549	0.0247444	---NA---	196	F:protein_binding	NA	NA
Pldbra_eH_r1s007g03887	0	326.898	342.6358	1.04759	0.992645	-1	285.0115	379.1682	1.32918	0.0151176	leucine_zipper_EF-hand_transmembrane	660	F:calcium_ion_binding;_C:mitochondrion;_P:cellular_metal_ion_homeostasis;_C:integral_component_of_membrane;_F:ribosome_binding	NA	ec:2.7.6.5
Pldbra_eH_r1s007g03937	0	471.8782	502.4579	1.06516	0.992645	-1	339.934	516.7348	1.52053	0.00799565	H_ACA_ribonucleo_complex_subunit_4	527	P:pseudouridine_synthesis;_F:RNA_binding;_P:RNA_processing;_F:pseudouridine_synthase_activity;_C:viral_nucleocapsid;_C:intracellular_ribonucleoprotein_complex	tRNA_pseudouridine(38-40)_synthase	ec:5.4.99.12;ec:5.4.99.25;ec:5.4.99.25;ec:5.4.99.25
Pldbra_eH_r1s007g03978	0	141.3228	157.4688	1.1138	0.853316	-1	119.7919	159.5667	1.32941	0.0258354	Coiled-coil_and_C2_domain-containing	729	NA	NA	ec:3.1.1.4
Pldbra_eH_r1s007g04048	0	201.6243	157.1441	1.2814	0.132871	1	226.8795	172.6276	1.31424	0.0127095	hypothetical_protein_PBRA_002456	120	C:integral_component_of_membrane	NA	NA
Pldbra_eH_r1s007g04068	-1	41.48991	71.30216	1.70834	0.0495913	-1	55.45107	87.37157	1.57101	0.0239052	hypothetical_protein_PBRA_002473	593	C:integral_component_of_membrane	NA	NA
Pldbra_eH_r1s007g04132	0	1.5802736	0.5694636	2.73504	0.760783	-1	0	0.6598919	44.2576	0.044292	hypothetical_protein_PBRA_002529	137	NA	NA	NA
Pldbra_eH_r1s007g04147	0	237.41136	160.22937	1.48165	0.838217	1	121.71181	33.98833	3.5799	0.0021255	---NA---	133	NA	NA	NA
Pldbra_eH_r1s007g04182	0	69.66783	76.42429	1.09597	0.85551	-1	60.33083	81.52547	1.34847	0.00680225	hypothetical_protein_PBRA_004622	715	C:membrane;_C:integral_component_of_membrane	NA	ec:2.7.11.8
Pldbra_eH_r1s007g04246	0	13057.84	14000.423	1.0722	0.993729	-1	8691.456	14614.369	1.68151	0.00718274	Heat_shock_Hsp20	142	NA	NA	NA
Pldbra_eH_r1s007g04278	0	3.761236	5.022089	1.31944	0.883204	-1	2.062249	4.896366	2.3527	0.044312	hypothetical_protein_PBRA_004698	258	NA	NA	NA
Pldbra_eH_r1s007g04316	0	45.92921	52.48078	1.14556	0.854269	-1	37.30308	52.96855	1.4193	0.0427301	hypothetical_protein_PBRA_004731	218	NA	NA	NA
Pldbra_eH_r1s008g04442	0	558.9223	678.9507	1.21445	0.459338	-1	514.3125	683.2365	1.32714	0.0189209	aconitate_hydratase	794	F:aconitate_hydratase_activity;_C:mitochondrion;_P:reductive_tricarboxylic_acid_cycle;_P:glyoxylate_metabolic_process;_F:metal_ion_binding;_F:4_iron;_4_sulfur_cluster_binding	Aconitate_hydratase	ec:4.2.1.3;ec:4.2.1.114;ec:4.2.1.31
Pldbra_eH_r1s008g04499	0	153.0432	119.3579	1.28123	0.164485	1	169.9699	127.0574	1.33904	0.0118475	transmembrane_7_superfamily	336	C:integral_component_of_membrane	NA	NA
Pldbra_eH_r1s008g04579	0	76.17733	94.45677	1.24192	0.37155	-1	70.76273	101.97316	1.4414	0.00233284	tRNA_nucleotidyltransferase_(_)	561	F:RNA_binding;_P:RNA_processing;_F:nucleotidyltransferase_activity	NA	ec:2.7.7.19
Pldbra_eH_r1s008g04583	0	1356.367	1456.092	1.07344	0.97626	-1	1115.922	1568.126	1.40489	0.019338	cohesin_complex_subunit_psm1	1267	C:chromatin;_F:chromatin_binding;_F:ATP_binding;_C:nucleus;_P:mitotic_sister_chromatid_cohesion;_C:cohesin_complex;_F:protein_heterodimerization_activity	NA	NA
Pldbra_eH_r1s008g04590	0	161.87295	226.80743	1.40029	0.617958	-1	94.65881	202.51612	2.13798	0.00130399	hypothetical_protein_PBRA_001162	2961	C:integral_component_of_membrane	NA	ec:3.2.1.133
Pldbra_eH_r1s008g04609	0	16.08315	13.09101	1.23026	0.808267	1	26.03144	16.4808	1.58048	0.0394716	PAS_domain_S-box	1718	C:integral_component_of_membrane	NA	ec:3.1.4.53
Pldbra_eH_r1s008g04638	0	7.143215	5.622293	1.28021	0.964513	1	4.443868	1.348649	3.13907	0.0214403	two_pore_calcium_channel_2-like	381	F:voltage-gated_calcium_channel_activity;_C:voltage-gated_calcium_channel_complex;_P:calcium_ion_transmembrane_transport	NA	ec:3.6.1.13
Pldbra_eH_r1s008g04702	0	47.17966	51.30441	1.08704	0.972475	-1	34.76759	51.67902	1.48128	0.0165487	hypothetical_protein_PBRA_001255	437	F:protein_binding	NA	NA
Pldbra_eH_r1s008g04717	0	27.33903	30.53934	1.11369	0.989142	-1	17.25517	32.39294	1.85672	0.0214403	hypothetical_protein_PBRA_001263	164	NA	NA	NA
Pldbra_eH_r1s008g04719	0	54.67316	66.61618	1.21581	0.517176	-1	54.08973	72.49798	1.34355	0.0338217	hypothetical_protein_PBRA_001266	318	C:integral_component_of_membrane	NA	NA
Pldbra_eH_r1s008g04759	0	328.7289	270.3295	1.21655	0.544233	1	425.4865	317.9399	1.33905	0.0349746	minor_histocompatibility_antigen_H13	379	F:aspartic-type_endopeptidase_activity;_P:proteolysis;_C:integral_component_of_membrane	Acting_on_peptide_bonds_(peptidases)	ec:3.4.23
Pldbra_eH_r1s008g04773	0	54.00482	65.04536	1.19885	0.652362	-1	46.30565	69.19634	1.49437	0.00346162	adenylyl	726	F:protein_histidine_kinase_activity;_C:intracellular;_P:cyclic_nucleotide_biosynthetic_process;_C:protein_histidine_kinase_complex;_C:integral_component_of_membrane;_F:phosphorus-oxygen_lyase_activity;_P:peptidyl-histidine_phosphorylation;_P:intracellular_signal_transduction;_P:protein_autophosphorylation;_P:detection_of_hypoxia	Histidine_kinase	ec:4.6.1.1
Pldbra_eH_r1s008g04777	0	182.7338	189.313	1.03632	0.993729	-1	145.843	204.0783	1.40058	0.00232078	soluble_NSF_attachment_alpha_isoform	301	F:protein_binding;_C:intracellular;_P:intracellular_protein_transport	NA	NA
Pldbra_eH_r1s008g04845	0	59.40023	81.60009	1.37038	0.132924	-1	54.53706	83.24628	1.52548	0.00255376	S53302H+-exporting_ATPase_(EC_)_(clone_HAA13)_-_golden_alga_(Heterosigma_akashiwo)	930	F:ATP_binding;_P:oxidative_phosphorylation;_P:ATP_biosynthetic_process;_F:proton-exporting_ATPase_activity;_phosphorylative_mechanism;_C:integral_component_of_membrane;_P:proton_export_across_plasma_membrane	Adenosinetriphosphatase;_Proton-exporting_ATPase;_Nucleoside-triphosphate_phosphatase	ec:3.6.1;ec:3.6.1.3;ec:3.6.1.15;ec:3.6.3.7;ec:3.1.3.96
Pldbra_eH_r1s009g04915	0	41.48776	57.83612	1.39596	0.465189	-1	26.38061	58.04874	2.21412	1.68908e-05	---NA---	1057	NA	NA	NA
Pldbra_eH_r1s009g04984	0	346.2068	389.7064	1.12548	0.85551	-1	280.0051	386.8718	1.37928	0.0211024	alanine--tRNA_ligase	940	F:nucleic_acid_binding;_F:alanine-tRNA_ligase_activity;_F:ATP_binding;_C:cytoplasm;_P:alanyl-tRNA_aminoacylation;_P:alanine_metabolic_process;_P:aspartate_metabolic_process	Alanine--tRNA_ligase	ec:6.1.1.7;ec:6.1.1;ec:6.1.1.3;ec:6.1.1.7
Pldbra_eH_r1s009g04988	0	173.0849	213.7176	1.23406	0.740526	-1	140.4184	209.411	1.48943	0.044292	hypothetical_protein_PBRA_000316	216	F:ATP_binding;_F:kinase_activity;_P:phosphorylation	NA	NA
Pldbra_eH_r1s009g05006	0	121.33059	78.44752	1.54634	0.75837	1	55.03341	16.27914	3.3816	0.00190022	ARM_repeat-containing	431	F:RNA_binding	NA	NA
Pldbra_eH_r1s009g05008	0	2.363733	2.734713	1.12498	0.993104	-1	1.862666	4.748661	2.43446	0.0127222	---NA---	198	NA	NA	NA
Pldbra_eH_r1s009g05119	0	20.30943	24.67219	1.21438	0.866865	-1	18.29905	32.14559	1.7282	0.0239052	FAD-dependent_monooxygenase	438	F:FAD_binding	NA	ec:1.8.2.3;ec:2.3.1.230
Pldbra_eH_r1s009g05132	0	1.06824831	1.28351444	1.13435	0.993729	-1	0.08772325	1.20796372	9.74566	0.0189209	CMGC_CDKL_kinase	389	F:protein_serine/threonine_kinase_activity;_F:ATP_binding;_P:protein_phosphorylation;_P:serine_family_amino_acid_metabolic_process	Transferring_phosphorus-containing_groups	ec:2.7.11.10
Pldbra_eH_r1s009g05180	0	298.073	323.9619	1.08666	0.948318	-1	245.5468	332.2391	1.35277	0.0158156	epsin-3-like_isoform_X1	506	NA	NA	NA
Pldbra_eH_r1s009g05217	0	136.50271	121.52362	1.1233	0.978876	-1	59.34258	111.47003	1.87334	0.0110729	histone_H1	196	C:nucleosome;_F:DNA_binding;_C:nucleus;_P:nucleosome_assembly	NA	ec:2.3.1.48
Pldbra_eH_r1s009g05221	0	542.3137	644.3738	1.18784	0.853316	-1	359.4049	641.0003	1.78201	0.00170095	hypothetical_protein_PBRA_000120	1790	NA	NA	NA
Pldbra_eH_r1s009g05224	0	4.199101	4.573981	1.09189	0.993729	-1	3.24376	6.359042	1.98327	0.0401215	WD40_repeat	135	F:protein_binding	NA	NA
Pldbra_eH_r1s009g05232	0	114.08514	100.37457	1.13498	0.934616	-1	74.05051	116.70948	1.57173	0.0127222	transcriptional_regulator_ATRX_homolog_[Dendrobium_catenatum]	176	NA	NA	NA
Pldbra_eH_r1s009g05357	0	96.40636	81.44232	1.17957	0.712915	1	116.48994	81.4524	1.43257	0.00860246	vesicle_transport_SFT2A	168	C:integral_component_of_membrane;_P:vesicle-mediated_transport	NA	NA
Pldbra_eH_r1s010g05382	0	139.0622	136.6046	1.01818	0.993729	1	175.6753	138.8883	1.26838	0.0327291	SWI_SNF_and_RSC_complex_subunit_Ssr3	436	F:protein_binding	NA	NA
Pldbra_eH_r1s010g05463	0	138.86714	155.89036	1.12098	0.972475	-1	83.55141	134.81919	1.60781	0.0365355	hypothetical_protein_PBRA_000937	1080	F:actin_binding	NA	NA
Pldbra_eH_r1s010g05474	0	0.9911787	0.9957715	1.03421	0.995656	1	0.9034374	0.1095154	8.19429	0.0354638	hypothetical_protein_PBRA_000925	116	NA	NA	NA
Pldbra_eH_r1s010g05485	0	118.1849	129.9233	1.10221	0.937483	-1	106.7917	149.4932	1.39793	0.0190325	Taxilin_family_domain-containing	295	F:syntaxin_binding	NA	NA
Pldbra_eH_r1s010g05572	0	13.838719	21.867018	1.56858	0.361099	-1	9.659148	17.878248	1.81909	0.0324469	nascent_polypeptide-associated_complex_subunit_muscle-specific_form_isoform_X1	84	F:protein_binding	NA	ec:2.7.12.1
Pldbra_eH_r1s010g05573	0	147.9845	195.0864	1.31759	0.56928	-1	104.4473	173.313	1.65651	0.00809118	hypothetical_protein_PBRA_000838	792	NA	NA	NA
Pldbra_eH_r1s010g05679	0	102.64311	129.11054	1.25357	0.427818	-1	83.56619	136.46353	1.63212	3.97533e-05	PAS_domain_S-box	721	F:phosphorelay_sensor_kinase_activity;_P:phosphorelay_signal_transduction_system;_C:intracellular;_P:regulation_of_transcription;_DNA-templated;_C:protein_histidine_kinase_complex;_P:signal_transduction_by_protein_phosphorylation	Histidine_kinase	ec:2.7.3;ec:2.7.13.3;ec:2.7.11.1;ec:2.7.13.3;ec:3.1.4.53;ec:2.7.13.3;ec:2.3.1.48
Pldbra_eH_r1s010g05739	0	118.5256	125.1761	1.05773	0.990185	-1	98.7318	139.2426	1.41005	0.0133359	hypothetical_protein_PBRA_000710	188	NA	NA	NA
Pldbra_eH_r1s010g05752	0	73.66708	76.13579	1.03415	0.993729	-1	62.0404	82.43467	1.33285	0.025663	ATP-dependent_DNA_helicase_Q-like_3	718	F:nucleic_acid_binding;_F:ATP_binding;_C:nucleus;_P:DNA_recombination;_F:ATP-dependent_helicase_activity	Adenosinetriphosphatase;_Nucleoside-triphosphate_phosphatase	ec:3.6.1;ec:3.6.1.3;ec:3.6.1.15;ec:3.4.21.113;ec:2.1.1.43;ec:3.4.22.45
Pldbra_eH_r1s010g05788	0	0.9078462	1.4870827	1.58584	0.761685	-1	0.2085425	2.1777846	9.0906	0.00017819	---NA---	532	NA	NA	NA
Pldbra_eH_r1s011g05864	0	5.75164	8.174599	1.39677	0.548394	-1	4.702186	9.939489	2.09571	0.00325204	hypothetical_protein_PBRA_006149	373	C:membrane;_C:integral_component_of_membrane	NA	ec:2.7.1.107
Pldbra_eH_r1s011g05865	0	247.4705	281.6089	1.13726	0.712915	-1	218.6431	300.9797	1.37375	0.00233284	GTP-binding	644	F:GTPase_activity;_F:GTP_binding	Nucleoside-triphosphate_phosphatase	ec:3.6.1;ec:3.6.1.15
Pldbra_eH_r1s011g05911	0	267.0508	299.304	1.12083	0.851919	-1	234.534	321.4438	1.36873	0.0134351	Nucleotide-_alpha-beta_plait	800	F:RNA_binding	NA	ec:5.2.1.8
Pldbra_eH_r1s011g05916	0	130.7537	103.648	1.26117	0.28016	1	141.6359	108.3921	1.30889	0.0327947	hypothetical_protein_PBRA_006193	664	C:nucleus;_P:regulation_of_transcription_by_RNA_polymerase_II;_P:regulation_of_cell_cycle	NA	NA
Pldbra_eH_r1s011g05945	0	20.99647	20.19202	1.04385	0.993729	1	31.34201	21.69808	1.43616	0.0449374	hypothetical_protein_PBRA_006217	392	NA	NA	NA
Pldbra_eH_r1s011g05962	0	165.285	180.276	1.09049	0.964513	-1	138.0646	191.4433	1.38495	0.0327947	CCAAT_enhancer-binding_zeta-like	836	F:binding	NA	NA
Pldbra_eH_r1s011g06032	0	71.96609	96.54624	1.33863	0.737355	-1	44.19915	86.14413	1.94122	0.00984639	hypothetical_protein_PBRA_007224	579	F:ubiquitin-protein_transferase_activity;_P:protein_ubiquitination	NA	NA
Pldbra_eH_r1s011g06038	0	101.08518	93.24314	1.0859	0.948608	-1	70.99399	93.60411	1.31397	0.0465829	Katanin_p60_ATPase-containing_subunit_A-like	541	F:ATP_binding;_C:cytoplasm;_C:microtubule;_F:microtubule_binding;_F:microtubule-severing_ATPase_activity;_C:tubulin_complex;_P:microtubule_severing	Adenosinetriphosphatase;_Nucleoside-triphosphate_phosphatase;_Microtubule-severing_ATPase	ec:3.6.1;ec:3.6.1.3;ec:3.6.1.15;ec:3.6.4.3;ec:3.6.4.6;ec:3.6.1.3
Pldbra_eH_r1s011g06069	0	116.8466	124.0781	1.06117	0.972475	-1	104.6157	135.0951	1.28806	0.0337652	pyruvate_dehydrogenase_E1_component_subunit_mitochondrial-like	163	F:pyruvate_dehydrogenase_(acetyl-transferring)_activity;_P:acetyl-CoA_biosynthetic_process_from_pyruvate;_P:gluconeogenesis;_P:glycolytic_process;_P:isoleucine_biosynthetic_process;_P:leucine_biosynthetic_process;_P:valine_biosynthetic_process;_C:intracellular_membrane-bounded_organelle;_C:pyruvate_dehydrogenase_complex;_P:oxidation-reduction_process	Pyruvate_dehydrogenase_(acetyl-transferring)	ec:2.3.1.61
Pldbra_eH_r1s011g06080	0	485.459	503.1881	1.03614	0.993729	-1	365.1554	498.6699	1.36421	0.0427301	valyl-tRNA_synthetase	743	F:aminoacyl-tRNA_editing_activity;_F:valine-tRNA_ligase_activity;_F:ATP_binding;_P:valyl-tRNA_aminoacylation;_P:isoleucine_biosynthetic_process;_P:leucine_biosynthetic_process;_P:valine_biosynthetic_process	Valine--tRNA_ligase;_Carboxylesterase	ec:6.1.1;ec:6.1.1.9;ec:3.1.1.1;ec:6.1.1.9
Pldbra_eH_r1s011g06111	0	64.58478	76.94789	1.19121	0.652362	-1	58.95341	81.39925	1.38381	0.0190325	kinesin_family_member_3B	714	F:microtubule_motor_activity;_F:ATP_binding;_C:kinesin_complex;_C:microtubule;_F:microtubule_binding;_F:ATPase_activity;_C:motile_cilium;_P:intraciliary_anterograde_transport;_P:motile_cilium_assembly;_C:tubulin_complex;_C:ciliary_plasm	Adenosinetriphosphatase;_Nucleoside-triphosphate_phosphatase	ec:3.6.1;ec:3.6.1.15
Pldbra_eH_r1s012g06193	0	1.987431	1.755342	1.13689	0.993729	1	1.262454	0.188455	5.98142	0.0247444	---NA---	284	NA	NA	NA
Pldbra_eH_r1s012g06263	-1	50.79833	77.60337	1.52901	0.0495913	0	50.34827	67.27773	1.33521	0.0921445	hypothetical_protein_PBRA_004925	939	NA	NA	NA
Pldbra_eH_r1s012g06267	0	60.54464	61.39965	1.0126	0.993729	-1	35.2168	55.21601	1.55767	0.00690588	hypothetical_protein_PBRA_004927	443	F:microtubule_motor_activity;_F:ATP_binding;_C:microtubule;_P:microtubule-based_movement;_F:microtubule_binding;_C:tubulin_complex	Nucleoside-triphosphate_phosphatase	ec:3.6.1;ec:3.6.1.15
Pldbra_eH_r1s012g06334	0	53.41068	64.05477	1.19692	0.900771	-1	38.67891	64.48913	1.65722	0.0407351	hypothetical_protein_PBRA_004975	456	F:nucleic_acid_binding	NA	NA
Pldbra_eH_r1s012g06359	0	109.53837	105.93491	1.0331	0.993729	-1	88.18887	121.15451	1.36763	0.0422664	kinase_1	478	F:protein_serine/threonine_kinase_activity;_F:protein_binding;_F:ATP_binding;_P:protein_phosphorylation;_P:cellular_response_to_DNA_damage_stimulus;_P:serine_family_amino_acid_metabolic_process;_P:regulation_of_cellular_process	Transferring_phosphorus-containing_groups	ec:2.7.11.10;ec:2.7.12.1
Pldbra_eH_r1s012g06374	0	122.08293	167.91741	1.37362	0.610595	-1	85.03599	146.1115	1.71557	0.0222363	dynein_heavy_chain	4526	F:microtubule_motor_activity;_F:protein_binding;_F:ATP_binding;_C:microtubule;_P:microtubule-based_movement;_F:ATPase_activity;_C:dynein_complex	Adenosinetriphosphatase;_Nucleoside-triphosphate_phosphatase	ec:3.6.1;ec:3.6.1.15
Pldbra_eH_r1s012g06458	0	238.2993	212.4864	1.12057	0.817923	-1	162.1673	215.5997	1.32806	0.0190672	splicing_factor_3a_subunit_3	398	P:mRNA_splicing;_via_spliceosome;_F:RNA_binding;_C:spliceosomal_complex;_F:zinc_ion_binding	NA	NA
Pldbra_eH_r1s012g06468	0	2.9799984	1.7241522	1.75785	0.80402	1	1.8142924	0.3244748	5.39198	0.0215339	hypothetical_protein_PBRA_005072	526	C:membrane;_C:integral_component_of_membrane	NA	NA
Pldbra_eH_r1s012g06548	0	26.33584	21.97839	1.19877	0.817026	1	32.99781	21.49289	1.54975	0.0272915	CAAX_amino_terminal_protease_family	312	C:integral_component_of_membrane	NA	NA
Pldbra_eH_r1s012g06563	0	395.6284	503.1761	1.27122	0.37155	-1	361.9632	501.1752	1.38395	0.0169368	DNA_polymerase_epsilon_catalytic_subunit_A_[Wallemia_mellicola_CBS_]	2224	F:nucleotide_binding;_F:DNA_binding;_F:DNA-directed_DNA_polymerase_activity;_P:DNA_replication;_P:DNA_repair;_F:zinc_ion_binding;_F:3'-5'_exonuclease_activity;_C:epsilon_DNA_polymerase_complex;_P:DNA_biosynthetic_process;_P:nucleic_acid_phosphodiester_bond_hydrolysis	DNA-directed_DNA_polymerase	ec:3.1;ec:2.7.7.7;ec:2.7.7.7;ec:2.7.7.7;ec:2.7.7.7
Pldbra_eH_r1s013g06597	0	158.8062	225.528	1.41701	0.085374	-1	143.9095	212.5275	1.47355	0.00233284	peptide-N(4)-(N-acetyl-beta-glucosaminyl)asparagine_amidase-like	941	NA	NA	ec:3.5.1.52
Pldbra_eH_r1s013g06611	0	359.8564	391.2835	1.08752	0.938614	-1	257.8495	405.3555	1.57226	1.39098e-05	nucleolar_NOP5	507	P:rRNA_modification;_F:snoRNA_binding;_C:box_C/D_snoRNP_complex;_C:small-subunit_processome	NA	NA
Pldbra_eH_r1s013g06659	0	84.78136	105.36269	1.23907	0.56882	-1	73.87261	112.95751	1.52634	0.0038786	---NA---	49	NA	NA	NA
Pldbra_eH_r1s013g06671	0	154.363	150.8238	1.02488	0.993729	1	170.1011	128.8593	1.3184	0.0382108	proteasome_component_region_PCI_domain-containing	423	F:protein_binding;_C:COP9_signalosome	NA	NA
Pldbra_eH_r1s013g06738	0	0.8544409	0.2698203	2.96189	0.544233	1	0.3444639	0	26.4435	0.0329812	ankyrin_repeat-containing	1026	F:protein_binding	NA	ec:2.7.1.107
Pldbra_eH_r1s013g06760	0	53.42783	75.25002	1.40296	0.517176	-1	36.92697	65.70203	1.77222	0.0115199	hypothetical_protein_PBRA_005472	1125	F:ubiquitin-protein_transferase_activity;_P:protein_ubiquitination;_F:transferase_activity;_F:metal_ion_binding	NA	NA
Pldbra_eH_r1s013g06786	0	304.5619	322.4084	1.05754	0.993729	-1	225.3767	337.935	1.4976	0.00890511	hypothetical_protein_PBRA_005453	459	F:binding	NA	NA
Pldbra_eH_r1s013g06793	0	1.7318275	3.055038	1.68477	0.617958	-1	0.9007314	4.0845019	4.10599	0.0013341	hypothetical_protein_PBRA_005448	248	NA	NA	NA
Pldbra_eH_r1s013g06814	0	131.4802	103.8839	1.2661	0.228906	1	143.1589	106.6992	1.34253	0.0131898	[Micromonas_commoda]	258	C:integral_component_of_membrane	NA	NA
Pldbra_eH_r1s013g06848	0	82.92844	96.1286	1.15683	0.712915	-1	77.53646	102.55855	1.32066	0.0324469	hypothetical_protein_PBRA_004416	744	F:protein_binding	NA	NA
Pldbra_eH_r1s013g06897	0	29.945768	32.824632	1.09428	0.993729	1	23.491903	8.472189	2.77179	0.0429234	multidrug_resistance_1	1273	F:ATP_binding;_C:integral_component_of_membrane;_F:ATPase_activity;_coupled_to_transmembrane_movement_of_substances;_P:transmembrane_transport	Adenosinetriphosphatase;_Nucleoside-triphosphate_phosphatase	ec:3.6.1;ec:3.6.1.3;ec:3.6.1.15;ec:3.6.3.43;ec:3.6.3.47
Pldbra_eH_r1s013g06916	0	10.479758	16.231467	1.54189	0.899616	1	10.539309	2.939277	3.58052	0.0365355	ATP-dependent_permease	484	F:ATP_binding;_C:integral_component_of_membrane;_F:ATPase_activity	Adenosinetriphosphatase;_Nucleoside-triphosphate_phosphatase	ec:3.6.1;ec:3.6.1.3;ec:3.6.1.15;ec:3.6.3.43
Pldbra_eH_r1s014g06976	0	350.4957	404.5593	1.15373	0.75837	-1	296.9583	392.0493	1.31802	0.0494063	26S_proteasome_regulatory_non-ATPase_Rpn2_Psmd1_subunit	933	C:proteasome_complex;_F:binding;_F:enzyme_regulator_activity;_P:regulation_of_protein_catabolic_process;_P:regulation_of_catalytic_activity	NA	NA
Pldbra_eH_r1s014g07021	0	90.87117	123.75064	1.36008	0.37155	-1	69.54625	126.12386	1.80871	0.00017819	---NA---	82	NA	NA	NA
Pldbra_eH_r1s014g07022	0	123.4585	149.0888	1.20687	0.710023	-1	102.6858	158.3387	1.53677	0.0038786	centrosomal_of_162_kDa-like	560	NA	NA	NA
Pldbra_eH_r1s014g07034	0	209.0309	184.9507	1.13014	0.742283	1	237.2365	172.9279	1.37314	0.00255376	cell_differentiation_rcd1	314	P:nuclear-transcribed_mRNA_catabolic_process;_deadenylation-dependent_decay;_C:P-body;_F:binding;_P:negative_regulation_of_translation;_C:CCR4-NOT_core_complex	NA	NA
Pldbra_eH_r1s014g07062	0	20.85957	29.60762	1.41403	0.459338	-1	14.01602	45.0418	3.19712	9.14926e-11	hypothetical_protein_PBRA_004514	215	NA	NA	NA
Pldbra_eH_r1s014g07084	0	387.3787	386.1652	1.00343	0.998935	-1	293.6612	402.9094	1.37068	0.0152663	hypothetical_protein_PBRA_004521	866	NA	NA	NA
Pldbra_eH_r1s014g07141	0	6.314021	3.483613	1.75946	0.291156	1	4.92583	2.191464	2.24283	0.0239052	coiled-coil_and_C2_domain-containing_2A_isoform_X3	1288	C:membrane;_C:integral_component_of_membrane	NA	NA
Pldbra_eH_r1s014g07144	0	90.07805	94.47326	1.04513	0.993729	-1	64.88606	97.79312	1.50068	0.0267341	trafficking_particle_complex_subunit	446	C:cytosol;_P:intra-Golgi_vesicle-mediated_transport;_C:integral_component_of_membrane;_P:early_endosome_to_Golgi_transport;_C:TRAPPII_protein_complex	NA	NA
Pldbra_eH_r1s014g07146	0	73.43645	88.94463	1.20967	0.686192	-1	43.88001	96.57362	2.20941	1.82519e-10	Rad52_22_double-strand_break_repair	187	P:double-strand_break_repair;_P:DNA_recombination	NA	NA
Pldbra_eH_r1s014g07160	0	99.74113	106.43099	1.06657	0.981865	-1	84.30897	116.12348	1.37766	0.0304501	inositol-3-phosphate_synthase_1-A-like	517	F:inositol-3-phosphate_synthase_activity;_C:cytoplasm;_P:inositol_biosynthetic_process;_P:phospholipid_biosynthetic_process;_P:streptomycin_biosynthetic_process	Inositol-3-phosphate_synthase	ec:5.5.1.4;ec:5.5.1.4;ec:5.5.1.4
Pldbra_eH_r1s014g07235	0	50.20797	40.00691	1.24765	0.712915	1	76.3466	48.14966	1.58914	0.0131898	hypothetical_protein_PBRA_007806	49	NA	NA	NA
Pldbra_eH_r1s014g07236	0	82.58865	61.71753	1.33356	0.656086	1	119.92564	72.68007	1.65044	0.0272915	adhesion_G_-coupled_receptor_A3	132	F:protein_binding	NA	NA
Pldbra_eH_r1s014g07301	0	23.49708	19.3157	1.21148	0.851919	1	28.77213	16.59234	1.71698	0.0145314	prolyl_aminopeptidase	324	F:aminopeptidase_activity;_C:cytoplasm;_P:proteolysis	Acting_on_peptide_bonds_(peptidases)	ec:3.4.11;ec:3.1.1.1
Pldbra_eH_r1s015g07375	0	201.9937	261.4231	1.29323	0.711735	-1	154.1601	241.6217	1.56466	0.044292	hypothetical_protein_PBRA_003913	676	P:fermentation;_C:integral_component_of_membrane	NA	NA
Pldbra_eH_r1s015g07387	0	27.8135	38.70686	1.3852	0.331262	-1	21.97448	35.64579	1.63071	0.00846892	hypothetical_protein_PBRA_003923	474	C:integral_component_of_membrane	NA	NA
Pldbra_eH_r1s015g07397	0	100.0203	84.54668	1.18088	0.435574	1	107.60356	85.28534	1.25801	0.0349746	26s_proteasome_non-atpase_regulatory_subunit_9	241	F:protein_binding;_P:proteasome_regulatory_particle_assembly	NA	ec:3.4.21.102
Pldbra_eH_r1s015g07419	0	91.10568	96.20659	1.05514	0.993729	-1	42.3887	93.37256	2.18318	1.12269e-06	motor_domain-containing	432	F:microtubule_motor_activity;_F:ATP_binding;_C:microtubule;_P:microtubule-based_movement;_F:microtubule_binding;_C:tubulin_complex	Nucleoside-triphosphate_phosphatase	ec:3.6.1;ec:3.6.1.15
Pldbra_eH_r1s015g07420	0	56.21672	55.49288	1.01461	0.995055	-1	34.91892	60.35637	1.70748	0.00890967	hypothetical_protein_PBRA_003945	168	NA	NA	NA
Pldbra_eH_r1s015g07473	0	170.3582	217.0556	1.27288	0.710394	-1	132.8215	206.5314	1.55123	0.0323569	myosin-2_heavy_chain-like	1035	C:integral_component_of_membrane	NA	NA
Pldbra_eH_r1s015g07500	0	204.7686	202.7545	1.00912	0.995055	-1	111.7152	216.1242	1.93603	2.1233e-09	pre-rRNA-processing_esf1	747	C:nucleus	NA	NA
Pldbra_eH_r1s015g07561	0	293.7115	293.4901	1.00041	0.999801	-1	197.1922	323.1065	1.64019	1.67e-05	eukaryotic_rRNA_processing	270	P:nuclear_division;_C:nucleolus;_P:rRNA_processing;_C:preribosome;_large_subunit_precursor;_C:nuclear_periphery;_P:ribosomal_large_subunit_biogenesis;_F:identical_protein_binding;_C:mitotic_spindle_pole_body	NA	NA
Pldbra_eH_r1s015g07562	0	225.7627	217.5261	1.0384	0.993729	-1	168.7472	228.7366	1.35263	0.010958	hypothetical_protein_PBRA_004040	647	NA	NA	NA
Pldbra_eH_r1s016g07846	0	24.07192	34.82122	1.44371	0.328988	-1	23.39693	36.95584	1.58342	0.0298566	FAM184A-like_isoform_X1	1055	NA	NA	NA
Pldbra_eH_r1s016g07890	0	111.91878	150.23054	1.33954	0.132924	-1	93.31825	143.64262	1.53814	0.000481406	unconventional_myosin-VIIa_isoform_X2	2833	F:microtubule_motor_activity;_F:actin_binding;_F:ATP_binding;_C:nucleolus;_C:cytosol;_C:microtubule;_C:plasma_membrane;_P:transport;_P:microtubule-based_movement;_P:signal_transduction;_F:microtubule_binding;_C:spectrin;_P:regulation_of_cell_shape;_C:myosin_complex;_C:filopodium;_F:spectrin_binding;_C:tubulin_complex;_P:positive_regulation_of_biological_process;_P:regulation_of_filopodium_assembly	Nucleoside-triphosphate_phosphatase	ec:3.6.1;ec:3.6.1.15
Pldbra_eH_r1s016g07909	0	96.44478	100.51561	1.04421	0.993729	-1	77.59714	113.27741	1.45522	0.00680225	hypothetical_protein_PBRA_006772	498	F:protein_binding	NA	NA
Pldbra_eH_r1s016g07929	0	17.64526	17.38402	1.01928	0.993729	-1	13.5478	22.78753	1.64567	0.0109415	serine_threonine-_kinase_TTK_MPS1	148	F:protein_serine/threonine/tyrosine_kinase_activity;_F:protein_binding;_F:ATP_binding;_P:protein_phosphorylation;_P:mitotic_cell_cycle_checkpoint;_P:chromosome_separation	Dual-specificity_kinase	NA
Pldbra_eH_r1s016g07979	0	0.2853123	0.3829478	1.23033	0.993729	1	1.1156745	0	75.2653	0.00858999	zinc_finger_(C3HC4-type_RING_finger)_family	263	C:integral_component_of_membrane	NA	NA
Pldbra_eH_r1s016g08010	0	16.42393	13.181262	1.24751	0.990185	1	11.968323	3.531095	3.38634	0.0386584	---NA---	350	NA	NA	NA
Pldbra_eH_r1s017g08082	0	6.541036	6.660448	1.03138	0.993729	1	12.467654	6.648761	1.86131	0.0433122	G-_subunit_alpha_1	367	F:GTPase_activity;_F:signal_transducer_activity;_F:GTP_binding;_P:G-protein_coupled_receptor_signaling_pathway;_F:G-protein_beta/gamma-subunit_complex_binding	Nucleoside-triphosphate_phosphatase	ec:3.6.1;ec:3.6.1.15
Pldbra_eH_r1s017g08127	0	4.7264632	2.6797741	1.76296	0.878033	1	3.4163295	0.6514515	5.20464	0.044292	Guanine_nucleotide-binding_G(k)_subunit_alpha	170	F:GTPase_activity;_F:signal_transducer_activity;_F:GTP_binding;_P:G-protein_coupled_receptor_signaling_pathway;_F:G-protein_beta/gamma-subunit_complex_binding;_P:cellular_response_to_hormone_stimulus;_P:cellular_response_to_lipid;_P:cellular_response_to_oxygen-containing_compound	Nucleoside-triphosphate_phosphatase	ec:3.6.1;ec:3.6.1.15
Pldbra_eH_r1s017g08159	0	6.578074	6.645986	1.01243	0.99617	1	10.308833	5.724644	1.78591	0.0463751	Kae1-associated_kinase_Bud32	549	F:protein_kinase_activity;_F:ATP_binding;_P:protein_phosphorylation	NA	ec:2.7.11.10
Pldbra_eH_r1s017g08223	0	81.93851	95.02286	1.16084	0.793223	-1	68.49336	105.91474	1.53648	0.00233284	regulator_of_telomere_elongation_helicase_1	1158	F:DNA_binding;_F:ATP-dependent_DNA_helicase_activity;_F:ATP_binding;_C:nucleus;_C:replication_fork;_P:DNA_repair;_P:DNA_duplex_unwinding	Adenosinetriphosphatase;_Nucleoside-triphosphate_phosphatase	ec:3.6.1;ec:3.6.1.3;ec:3.6.1.15;ec:3.6.4.13;ec:3.6.4.13
Pldbra_eH_r1s017g08228	0	36.68487	47.26014	1.27874	0.560302	-1	36.76119	53.53405	1.45485	0.0431882	poly(A)_RNA_polymerase_GLD2	414	F:RNA_binding	NA	ec:5.2.1.8;ec:2.7.7.19
Pldbra_eH_r1s017g08289	0	131.2668	139.3474	1.06009	0.972475	-1	120.6753	154.3806	1.27429	0.043213	HECT_E3_ubiquitin_ligase	665	F:ubiquitin-protein_transferase_activity;_P:protein_ubiquitination	NA	NA
Pldbra_eH_r1s017g08311	0	3.098811	3.165366	1.00718	0.999536	1	5.258277	2.180515	2.45291	0.044292	---NA---	95	NA	NA	NA
Pldbra_eH_r1s017g08339	0	80.97622	97.75006	1.20516	0.712915	-1	64.60338	94.65984	1.46027	0.0220224	hypothetical_protein_PBRA_008684	675	NA	NA	NA
Pldbra_eH_r1s017g08376	0	641.7164	760.8423	1.18606	0.737355	-1	603.5425	840.9208	1.39307	0.0335836	Heat_shock_70_kDa_17	809	F:ATP_binding	NA	ec:3.6.1.3
Pldbra_eH_r1s017g08384	0	49.96902	60.57569	1.21383	0.759342	-1	40.96313	64.30375	1.57232	0.0146502	PAS_domain_S-box	1614	C:integral_component_of_membrane	NA	NA
Pldbra_eH_r1s018g08474	0	85.2704	106.15167	1.2464	0.469026	-1	73.56227	99.24196	1.34804	0.0449374	tubulin_beta	442	F:GTPase_activity;_F:structural_constituent_of_cytoskeleton;_F:GTP_binding;_C:cytoplasm;_C:microtubule;_P:cytoskeleton_organization;_P:microtubule-based_process	Nucleoside-triphosphate_phosphatase	ec:3.6.1;ec:3.6.1.15
Pldbra_eH_r1s018g08524	0	133.95927	124.23813	1.07638	0.989142	-1	92.72419	151.72167	1.63679	0.00346162	homologous-pairing_2_homolog	351	P:reciprocal_meiotic_recombination	NA	NA
Pldbra_eH_r1s018g08591	0	103.30127	79.49686	1.29967	0.968696	1	62.18018	18.20251	3.41622	0.00988038	hypothetical_protein_PBRA_000469	278	C:integral_component_of_membrane	NA	NA
Pldbra_eH_r1s018g08594	0	44.61693	62.47447	1.39369	0.268551	-1	39.04635	61.80252	1.58147	0.0082669	WD_repeat-containing_65-like	1180	F:protein_binding	NA	NA
Pldbra_eH_r1s018g08599	0	126.76	147.3185	1.16086	0.656086	-1	110.2848	153.5512	1.38834	0.00388875	hypothetical_protein_PBRA_000459;_partial	811	NA	NA	NA
Pldbra_eH_r1s018g08629	0	1.0530433	1.561181	1.42859	0.964573	1	1.6380929	0.1512028	8.67107	0.00772131	hypothetical_protein_PBRA_000439;_partial	229	C:integral_component_of_membrane	NA	NA
Pldbra_eH_r1s018g08642	0	483.0791	579.9841	1.20091	0.684149	-1	452.1255	664.0158	1.46885	0.00690588	peptidylprolyl_cis-trans_FKBP-type_domain_containing	382	P:histone_peptidyl-prolyl_isomerization;_F:peptidyl-prolyl_cis-trans_isomerase_activity;_F:protein_binding;_F:FK506_binding;_C:nucleolus	Peptidylprolyl_isomerase	ec:5.2.1.8;ec:5.2.1.8
Pldbra_eH_r1s019g08777	0	24.09991	29.97046	1.24264	0.712915	-1	14.48643	23.55784	1.62378	0.0152663	hypothetical_protein_PBRA_004864	646	NA	NA	NA
Pldbra_eH_r1s019g08786	0	339.9224	434.8418	1.27842	0.559486	-1	260.1893	401.3144	1.54047	0.00963751	hypothetical_protein_PBRA_002047	4110	P:cilium_movement;_F:microtubule_motor_activity;_F:ATP_binding;_C:axonemal_dynein_complex;_C:microtubule;_F:ATPase_activity	Adenosinetriphosphatase;_Nucleoside-triphosphate_phosphatase	ec:3.6.1;ec:3.6.1.3;ec:3.6.1.15;ec:3.1.21.4
Pldbra_eH_r1s019g08798	0	984.1784	955.1602	1.03021	0.993729	-1	684.9407	994.2979	1.45181	0.0433011	60S_ribosomal_L7a-like	269	P:maturation_of_LSU-rRNA;_F:RNA_binding;_P:translation;_C:cytosolic_large_ribosomal_subunit	NA	ec:3.1.26.5
Pldbra_eH_r1s019g08858	0	100.42407	132.67318	1.32046	0.409547	-1	91.06134	132.78917	1.45406	0.0272915	hypothetical_protein_PBRA_002110	1515	NA	NA	NA
Pldbra_eH_r1s019g08859	0	68.15359	108.24946	1.59014	0.159559	-1	59.84282	95.27219	1.58769	0.0433122	hypothetical_protein_PBRA_002111	1239	F:binding	NA	NA
Pldbra_eH_r1s019g08932	0	2.144671	3.390596	1.52031	0.712915	-1	1.550661	3.834923	2.43406	0.044292	---NA---	166	NA	NA	NA
Pldbra_eH_r1s020g09079	0	123.08081	169.61761	1.37643	0.530144	-1	99.94227	162.46605	1.62133	0.0305305	hypothetical_protein_PBRA_007561	517	C:integral_component_of_membrane	NA	NA
Pldbra_eH_r1s020g09090	0	71.39318	91.40941	1.27756	0.712827	-1	60.95296	93.66142	1.53691	0.045287	hypothetical_protein_PBRA_007570	716	C:membrane;_C:integral_component_of_membrane	NA	NA
Pldbra_eH_r1s020g09093	0	19.683051	16.683324	1.18037	0.993729	1	12.564869	3.445173	3.63995	0.00799565	High-affinity_methionine_permease	498	P:amino_acid_transmembrane_transport;_F:amino_acid_transmembrane_transporter_activity;_C:integral_component_of_membrane	NA	NA
Pldbra_eH_r1s020g09131	0	128.1579	101.9421	1.25527	0.476002	1	164.3693	101.6611	1.6175	0.000211577	---NA---	65	NA	NA	NA
Pldbra_eH_r1s020g09132	0	95.49812	100.78337	1.0542	0.993729	-1	65.20239	98.19925	1.50368	0.00982458	hypothetical_protein_PBRA_007601	232	NA	NA	NA
Pldbra_eH_r1s021g09213	0	908.9307	1148.373	1.26355	0.385279	-1	958.2634	1269.5917	1.32468	0.0470674	molecular_chaperone	659	F:ATP_binding;_P:protein_folding;_F:unfolded_protein_binding	NA	ec:3.6.1.3
Pldbra_eH_r1s021g09268	0	261.6926	331.1906	1.26544	0.568299	-1	203.5207	295.7896	1.45157	0.0272915	cytoplasmic_FMR1-interacting_1_homolog	1282	P:cell_morphogenesis;_F:protein_binding;_C:cell_leading_edge;_C:cytoplasmic_part;_P:regulation_of_cellular_component_organization;_P:regulation_of_biological_quality;_C:plasma_membrane_bounded_cell_projection	NA	NA
Pldbra_eH_r1s021g09275	0	5.180742	6.070947	1.13885	0.97443	-1	2.664091	6.846408	2.49082	0.00280974	[Micromonas_commoda]	390	F:oxidoreductase_activity;_acting_on_the_CH-CH_group_of_donors;_F:flavin_adenine_dinucleotide_binding;_P:oxidation-reduction_process	NA	NA
Pldbra_eH_r1s021g09294	0	416.3878	523.6472	1.25773	0.492169	-1	371.7798	633.6024	1.70346	3.13435e-05	hypothetical_protein_PBRA_006353	616	NA	NA	NA
Pldbra_eH_r1s021g09305	0	549.3704	617.6538	1.12432	0.867272	-1	369.1916	639.3747	1.73298	4.31356e-06	nucleolar_56-like	572	P:rRNA_modification;_F:snoRNA_binding;_C:box_C/D_snoRNP_complex;_C:small-subunit_processome	NA	NA
Pldbra_eH_r1s021g09377	0	41.58851	48.78115	1.16665	0.921776	-1	29.94078	48.62339	1.61177	0.0360767	hypothetical_protein_PBRA_006300	191	F:nucleotide_binding;_F:nucleoside_binding;_F:DNA_binding;_F:DNA-directed_DNA_polymerase_activity;_C:nucleus;_P:DNA_replication;_F:3'-5'_exonuclease_activity;_C:DNA_polymerase_complex;_F:metal_ion_binding;_F:4_iron;_4_sulfur_cluster_binding;_P:DNA_biosynthetic_process;_P:nucleic_acid_phosphodiester_bond_hydrolysis	DNA-directed_DNA_polymerase	NA
Pldbra_eH_r1s021g09437	0	140.92122	89.21054	1.58004	0.766239	1	69.76674	20.12277	3.46819	0.00346162	hypothetical_protein_PBRA_009391	94	NA	NA	NA
Pldbra_eH_r1s022g09473	0	135.9575	143.6326	1.05668	0.990185	-1	109.0815	148.1058	1.35473	0.0324469	hypothetical_protein_PBRA_005952	543	P:endonucleolytic_cleavage_in_ITS1_to_separate_SSU-rRNA_from_5.8S_rRNA_and_LSU-rRNA_from_tricistronic_rRNA_transcript_(SSU-rRNA;_5.8S_rRNA;_LSU-rRNA);_C:nucleolus;_C:90S_preribosome	NA	NA
Pldbra_eH_r1s022g09530	0	365.0314	484.3175	1.32614	0.227443	-1	334.1612	468.051	1.39974	0.0162372	structural_maintenance_of_chromosomes_flexible_hinge_domain-containing_1	1979	F:ATP_binding;_C:chromosome;_P:chromosome_organization	NA	ec:2.7.11.1
Pldbra_eH_r1s022g09557	0	39.29836	56.70386	1.45135	0.132871	-1	45.533	69.13093	1.52339	0.00963751	PEP_carboxykinase	638	F:ATP_binding;_C:integral_component_of_membrane;_F:ATPase_activity	Adenosinetriphosphatase;_Nucleoside-triphosphate_phosphatase	ec:3.6.1;ec:3.6.1.3;ec:3.6.1.15;ec:3.6.3.43
Pldbra_eH_r1s022g09573	0	77.85701	105.80036	1.36129	0.132924	-1	78.11993	114.25855	1.46252	0.00605468	cilia-_and_flagella-associated_44-like_isoform_X3	1832	F:protein_binding	NA	NA
Pldbra_eH_r1s022g09591	0	120.3114	128.6959	1.07018	0.990185	-1	88.9837	135.685	1.51936	0.00993301	hypothetical_protein_PBRA_006050	254	F:protein_binding	NA	NA
Pldbra_eH_r1s022g09657	0	73.12169	63.54648	1.14624	0.824705	1	96.11548	69.76259	1.37919	0.0329812	39S_ribosomal_mitochondrial	82	F:structural_constituent_of_ribosome;_C:ribosome;_P:translation;_P:ribosome_biogenesis	NA	NA
Pldbra_eH_r1s022g09663	0	152.52092	117.0335	1.3036	0.972475	1	64.87325	21.52532	3.0146	0.0367818	beta-Ig-H3_fasciclin	382	NA	NA	ec:4.99.1.8
Pldbra_eH_r1s023g09767	0	17.42964	23.2891	1.3224	0.610595	-1	14.76408	24.69408	1.67854	0.0172976	hypothetical_protein_PBRA_005654	609	F:oxidoreductase_activity;_F:metal_ion_binding;_P:oxidation-reduction_process	NA	ec:1.10.3.4
Pldbra_eH_r1s023g09842	0	14.312277	9.915236	1.43391	0.477058	1	15.476076	9.307867	1.66821	0.0449374	transmembrane_216-like	160	C:integral_component_of_membrane	NA	NA
Pldbra_eH_r1s023g09845	0	115.84643	122.74399	1.05944	0.982806	-1	98.21401	130.37076	1.3248	0.0429234	exodeoxyribonuclease_1	506	F:DNA_binding;_C:nucleus;_P:DNA_repair;_P:DNA_catabolic_process;_F:5'-3'_exodeoxyribonuclease_activity;_P:nucleic_acid_phosphodiester_bond_hydrolysis	Acting_on_ester_bonds;_Acting_on_ester_bonds	ec:3.1;ec:3.1.11;ec:3.1.15;ec:3.1.11.3
Pldbra_eH_r1s023g09865	0	1.265778	0.8842544	1.38695	0.91007	1	1.5329351	0.3324256	4.33628	0.0140869	---NA---	57	NA	NA	NA
Pldbra_eH_r1s023g09927	0	44.31573	51.30343	1.15568	0.729614	-1	35.19311	47.23033	1.34009	0.0401215	Cytochrome_b561_ferric_reductase_transmembrane_family	219	C:integral_component_of_membrane	NA	NA
Pldbra_eH_r1s024g09938	0	290.9445	323.3301	1.11055	0.964545	-1	217.0371	326.1281	1.50051	0.0247444	targeting_for_Xklp2_homolog	726	C:spindle;_C:microtubule;_P:activation_of_protein_kinase_activity;_P:regulation_of_mitotic_spindle_organization	NA	NA
Pldbra_eH_r1s024g09965	0	52.60694	58.92608	1.11956	0.901795	-1	49.99197	70.05662	1.3972	0.0323569	hypothetical_protein_PBRA_005814	1261	F:nucleotide_binding;_C:integral_component_of_membrane	NA	ec:3.1.3.96
Pldbra_eH_r1s024g09967	0	72.36904	81.40142	1.12478	0.803778	-1	57.89702	82.73875	1.42525	0.00251955	suppressor_of_mec-8_and_unc-52_homolog_2	270	C:nucleus	NA	NA
Pldbra_eH_r1s024g10003	0	4.023883	3.737349	1.08457	0.993729	1	6.905778	3.209386	2.1517	0.00937964	---NA---	141	NA	NA	NA
Pldbra_eH_r1s024g10056	0	58.38229	39.14287	1.49142	0.760783	1	45.88815	10.56437	4.33148	1.39098e-05	hypothetical_protein_PBRA_005874	155	F:RNA_polymerase_II_transcription_factor_activity;_sequence-specific_DNA_binding;_C:nucleus;_P:regulation_of_transcription_by_RNA_polymerase_II;_F:zinc_ion_binding	NA	NA
Pldbra_eH_r1s024g10074	0	105.0203	133.8005	1.27164	0.227443	-1	101.3954	140.0608	1.37568	0.0078671	neutral_alpha-glucosidase_AB_isoform_X3	401	F:hydrolase_activity;_hydrolyzing_O-glycosyl_compounds;_P:carbohydrate_metabolic_process;_F:carbohydrate_binding	NA	ec:3.2.1.21;ec:3.2.1.3
Pldbra_eH_r1s024g10127	0	248.2634	231.4064	1.07178	0.97626	-1	181.5017	263.07	1.44824	0.00860246	hypothetical_protein_PBRA_005930	215	P:vacuolar_transport	NA	NA
Pldbra_eH_r1s025g10304	-1	198.0583	309.1583	1.56043	0.0495913	0	200.8396	275.9712	1.37267	0.0627186	DUF3638_domain-containing	3168	F:protein_binding	NA	NA
Pldbra_eH_r1s025g10335	0	104.3699	125.0366	1.19933	0.544233	-1	103.1779	141.0272	1.36326	0.013916	DNA_replication_ATP-dependent_helicase_nuclease_DNA2_isoform_X1	1039	P:DNA_catabolic_process;_F:5'-flap_endonuclease_activity;_P:DNA_replication;_Okazaki_fragment_processing;_F:single-stranded_DNA-dependent_ATPase_activity	Acting_on_ester_bonds;_Adenosinetriphosphatase;_Acting_on_ester_bonds;_Nucleoside-triphosphate_phosphatase	ec:3.1.30;ec:3.6.1;ec:3.6.1.3;ec:3.1.21;ec:3.1;ec:3.6.1.15
Pldbra_eH_r1s025g10350	0	40.66628	50.90792	1.24948	0.517176	-1	36.30856	58.14973	1.60417	0.00127163	Immunoglobulin_E-set	511	P:signal_transduction	NA	NA
Pldbra_eH_r1s025g10352	0	109.82138	85.49693	1.28014	0.37155	1	115.70578	75.77592	1.52886	0.00159614	hypothetical_protein_PBRA_009136	343	NA	NA	NA
Pldbra_eH_r1s026g10364	0	0.7812674	0.97982709	1.17911	0.993729	1	1.03138774	0.07820182	11.8638	0.0302741	---NA---	70	NA	NA	NA
Pldbra_eH_r1s026g10379	0	155.8066	222.6523	1.42801	0.409547	-1	101.428	191.3189	1.88286	0.00138437	Vacuolar_sorting-associated_13	1795	F:molecular_function;_C:cellular_component;_C:Golgi_apparatus;_P:protein_transport;_P:protein_retention_in_Golgi_apparatus;_P:late_endosome_to_vacuole_transport	NA	NA
Pldbra_eH_r1s026g10421	0	237.0902	332.3775	1.40199	0.132871	-1	215.2557	302.0983	1.4015	0.0258354	hypothetical_protein_PBRA_006635	2404	C:integral_component_of_membrane	NA	NA
Pldbra_eH_r1s026g10457	0	37.2867	32.00926	1.17168	0.900628	1	38.03447	23.93384	1.59523	0.0323569	metal_ion_(Mn2+_Fe2+)_transporter_(Nramp)_family_metal_ion_transporter	445	F:transporter_activity;_P:transport;_C:membrane	NA	NA
Pldbra_eH_r1s026g10472	0	478.1523	626.8508	1.31049	0.132871	-1	438.3937	604.2043	1.37777	0.00659292	ATP-citrate_synthase	1072	F:ATP_citrate_synthase_activity;_F:ATP_binding;_C:cytoplasm;_P:acetyl-CoA_biosynthetic_process;_P:tricarboxylic_acid_cycle;_P:lipid_metabolic_process;_F:metal_ion_binding;_F:cofactor_binding	ATP_citrate_synthase	ec:6.2.1.13;ec:6.2.1.4;ec:6.2.1.9;ec:2.3.3.8
Pldbra_eH_r1s026g10477	0	13.3932	19.24236	1.43642	0.484748	-1	16.50036	27.15661	1.65881	0.044292	hypothetical_protein_PBRA_006693	123	NA	NA	NA
Pldbra_eH_r1s027g10538	0	66.3826	65.72889	1.00849	0.995184	1	83.13168	60.98798	1.35841	0.0263202	Der1like_family	232	C:endoplasmic_reticulum_membrane;_C:integral_component_of_membrane	NA	NA
Pldbra_eH_r1s027g10549	0	83.08513	82.0921	1.01187	0.993729	-1	67.88735	94.62406	1.38786	0.0427083	eukaryotic_type_KH-domain_(KH-domain_type_I)	395	F:RNA_binding;_C:intracellular_ribonucleoprotein_complex;_P:ribosome_biogenesis	NA	ec:2.7.7.8
Pldbra_eH_r1s027g10556	0	675.6841	745.2985	1.10307	0.9499	-1	522.1998	770.6321	1.47643	0.00809118	28_kDa_ribonucleo	501	F:RNA_binding	NA	ec:5.2.1.8
Pldbra_eH_r1s027g10592	0	232.5276	231.8621	1.00282	0.998935	-1	198.6337	252.8693	1.2733	0.0308751	elongation_factor_G-_mitochondrial	721	F:translation_elongation_factor_activity;_F:GTPase_activity;_F:GTP_binding;_C:mitochondrion;_C:ribosome;_P:regulation_of_translational_elongation;_F:transferase_activity;_P:mitochondrial_translational_elongation	Nucleoside-triphosphate_phosphatase	ec:3.6.1;ec:3.6.1.15;ec:2.5.1.65
Pldbra_eH_r1s027g10609	0	2.410795	3.622349	1.45586	0.937483	1	5.88728	1.521836	3.80964	0.0239052	hypothetical_protein_PBRA_006488	246	C:membrane;_C:integral_component_of_membrane	NA	NA
Pldbra_eH_r1s027g10702	0	0.6068151	0.2202508	2.61851	0.692419	-1	0	0.5777788	38.4943	0.0248763	[Naegleria_gruberi]	297	F:calcium_ion_binding	NA	NA
Pldbra_eH_r1s028g10764	0	144.0649	136.7236	1.05257	0.982061	1	175.9361	138.5918	1.26579	0.0494063	zinc_finger_A20_domain-containing	305	F:DNA_binding;_F:zinc_ion_binding	NA	ec:3.5.1.52;ec:3.4.19.12
Pldbra_eH_r1s028g10766	0	1.0733244	0.9296314	1.19695	0.993729	1	1.0526323	0.1089596	8.51016	0.0201623	---NA---	185	NA	NA	NA
Pldbra_eH_r1s028g10778	0	7.305598	11.265012	1.55334	0.517176	-1	5.432942	11.940861	2.25147	0.00963751	hypothetical_protein_PBRA_008748	837	F:nucleic_acid_binding;_P:DNA_integration	NA	ec:3.1.26.4;ec:3.4.23.47
Pldbra_eH_r1s028g10790	0	102.96836	88.13115	1.16863	0.610422	1	119.7954	84.65249	1.41045	0.00164655	hypothetical_protein_PBRA_009139	229	C:endoplasmic_reticulum_membrane;_C:integral_component_of_membrane	NA	NA
Pldbra_eH_r1s028g10808	0	41.35253	27.34838	1.50745	0.100192	1	54.32685	33.53391	1.62178	0.00325204	hypothetical_protein_PBRA_009148	315	F:protein_binding	NA	ec:2.7.11.1
Pldbra_eH_r1s028g10814	0	7.225335	5.445421	1.32824	0.964608	1	5.086755	1.199373	4.18943	0.00858999	ABC_transporter	476	F:ATP_binding;_P:transport;_P:cellular_process;_C:integral_component_of_membrane;_F:ATPase_activity;_P:developmental_process;_C:cell_part	Adenosinetriphosphatase;_Nucleoside-triphosphate_phosphatase	ec:3.6.1;ec:3.6.1.3;ec:3.6.1.15;ec:3.6.3.43
Pldbra_eH_r1s028g10816	0	3.42489	3.194315	1.09228	0.993729	-1	1.752945	4.958891	3.06281	0.00194518	multi-sensor_hybrid_histidine_kinase_[Nitrosospira_lacus]	617	F:phosphorelay_sensor_kinase_activity;_P:phosphorelay_signal_transduction_system;_C:intracellular;_C:protein_histidine_kinase_complex;_P:signal_transduction_by_protein_phosphorylation	Histidine_kinase	ec:2.7.3;ec:2.7.13.3;ec:2.7.11.1;ec:2.7.13.3;ec:2.7.13.3;ec:3.1.4.53
Pldbra_eH_r1s028g10867	0	32.60936	34.79097	1.06274	0.993729	-1	23.82695	37.99136	1.59175	0.0428454	hypothetical_protein_PBRA_008367	65	C:integral_component_of_membrane	NA	NA
Pldbra_eH_r1s029g10925	0	52.65066	34.46893	1.52111	0.328988	1	46.3205	27.6252	1.67159	0.0323569	2-isopropylmalate_synthase	252	NA	NA	NA
Pldbra_eH_r1s029g10929	0	226.3078	269.7255	1.19087	0.701691	-1	175.185	254.5641	1.45121	0.00772131	hypothetical_protein_PBRA_007769	1459	NA	NA	NA
Pldbra_eH_r1s029g10994	0	246.52822	183.9499	1.34023	0.928474	1	133.86559	43.86382	3.04729	0.00605468	hypothetical_protein_PBRA_007470	596	NA	NA	NA
Pldbra_eH_r1s029g11014	0	2.1350297	1.6957971	1.24882	0.981416	1	2.8878468	0.7351685	3.88596	0.0129448	hypothetical_protein_PBRA_009534	197	NA	NA	NA
Pldbra_eH_r1s029g11049	0	150.8813	181.5423	1.20271	0.737355	-1	108.7424	180.0335	1.64914	0.00130399	nucleo_TPR-like	649	P:protein_import_into_nucleus	NA	NA
Pldbra_eH_r1s029g11054	0	0.5017535	0.293991	1.76438	0.903989	-1	0.1375519	1.2770165	7.1482	0.0427083	[Micromonas_commoda]	618	P:lipid_metabolic_process;_F:hydrolase_activity	NA	ec:3.1.1.73
Pldbra_eH_r1s029g11061	0	62.4607	58.54919	1.06673	0.991229	1	71.18717	47.99057	1.48284	0.017055	WD40_repeat	344	F:protein_binding;_P:iron-sulfur_cluster_assembly;_C:CIA_complex	NA	NA
Pldbra_eH_r1s030g11148	0	50.79316	64.84538	1.27503	0.711735	-1	35.34433	60.98079	1.71553	0.00738132	hypothetical_protein_PBRA_000592;_partial	506	C:peroxisome	NA	ec:6.6.1.1
Pldbra_eH_r1s030g11198	0	180.517	220.4878	1.22058	0.409547	-1	180.9343	298.727	1.64964	2.60083e-07	hypothetical_protein_PBRA_000548	302	C:integral_component_of_membrane	NA	NA
Pldbra_eH_r1s030g11215	0	248.1092	313.5374	1.26312	0.652362	-1	193.4475	285.8678	1.47697	0.0335531	hypothetical_protein_PBRA_000533	2323	F:binding	NA	ec:2.7.11.15
Pldbra_eH_r1s032g11374	0	1.9334741	1.9509522	1.0164	0.998935	1	2.7629954	0.3284992	7.7597	0.00858999	hypothetical_protein_PBRA_009661	173	NA	NA	NA
Pldbra_eH_r1s033g11479	0	308.9881	313.9111	1.01613	0.993729	-1	248.304	337.1923	1.35589	0.00855359	succinate_dehydrogenase_[ubiquinone]_flavo_mitochondrial	612	F:protein_phosphatase_inhibitor_activity;_C:mitochondrial_respiratory_chain_complex_II;_succinate_dehydrogenase_complex_(ubiquinone);_P:tricarboxylic_acid_cycle;_P:obsolete_electron_transport;_P:mitochondrial_electron_transport;_succinate_to_ubiquinone;_F:succinate_dehydrogenase_(ubiquinone)_activity;_F:electron_transfer_activity;_P:anaerobic_respiration;_P:regulation_of_signal_transduction;_P:ne…	Deleted_entry;_Succinate_dehydrogenase_(quinone)	ec:1.3.99.33;ec:1.8.2.3;ec:1.3.4.1
Pldbra_eH_r1s033g11492	0	275.1997	298.7308	1.08483	0.967398	-1	213.7808	294.389	1.37634	0.0323569	DNA_replication_licensing_factor_MCM3	847	F:DNA_binding;_F:helicase_activity;_F:ATP_binding;_C:nucleus;_P:DNA_replication_initiation;_F:N-acetyltransferase_activity;_C:MCM_complex;_P:acyl-carrier-protein_biosynthetic_process	Nucleoside-triphosphate_phosphatase	ec:3.6.1;ec:3.6.1.15;ec:3.6.4.12;ec:3.6.4.12
Pldbra_eH_r1s033g11541	0	102.7057	89.772	1.14105	0.77845	1	136.9245	100.2155	1.36406	0.0151176	hypothetical_protein_PBRA_004395	257	P:tRNA_wobble_uridine_modification;_C:Elongator_holoenzyme_complex	NA	NA
Pldbra_eH_r1s033g11542	0	31.34651	44.28789	1.40739	0.25915	-1	27.3986	43.89024	1.59312	0.00963609	actin_binding	469	F:protein_binding;_P:Golgi_organization;_C:intracellular_organelle;_C:cytoplasmic_part	NA	NA
Pldbra_eH_r1s033g11548	0	17.77767	24.4534	1.38153	0.668195	-1	11.38766	24.44419	2.13072	0.00334273	hypothetical_protein_PBRA_009717;_partial	124	F:nucleic_acid_binding;_P:DNA_integration	NA	NA
Pldbra_eH_r1s033g11555	0	16.679288	14.027739	1.1897	0.993729	1	11.207416	2.447516	4.60407	0.0335836	plastidic_triose-phosphate_phosphate_translocator	346	C:integral_component_of_membrane	NA	NA
Pldbra_eH_r1s033g11563	0	77.57607	91.68255	1.18054	0.684149	-1	75.97225	103.96845	1.36726	0.0231476	wd_repeat-containing_6	981	F:protein_binding	NA	NA
Pldbra_eH_r1s035g11644	0	15.54368	23.60179	1.51185	0.254419	-1	15.61173	26.48577	1.68838	0.0186445	hypothetical_protein_PBRA_009355	774	C:integral_component_of_membrane	NA	NA
Pldbra_eH_r1s035g11650	0	134.2809	152.0596	1.13372	0.77845	-1	118.0152	165.1471	1.39669	0.00476274	kinesin_KIN-5A	984	F:microtubule_motor_activity;_F:ATP_binding;_C:microtubule;_P:microtubule-based_movement;_F:microtubule_binding;_C:tubulin_complex	Nucleoside-triphosphate_phosphatase	ec:3.6.1;ec:3.6.1.15
Pldbra_eH_r1s035g11690	0	38.32273	34.42008	1.11308	0.972475	1	45.51677	28.37706	1.60929	0.0239052	hypothetical_protein_PBRA_008192	154	C:integral_component_of_membrane	NA	NA
Pldbra_eH_r1s036g11824	0	2.4249976	1.2732244	1.92266	0.459338	1	1.7688647	0.4185782	4.05138	0.0152663	actin-binding_protein_IPP	610	F:protein_binding	NA	NA
Pldbra_eH_r1s037g11873	0	115.06837	89.1578	1.28628	0.185125	1	124.32468	95.08567	1.30658	0.0361015	metal_tolerance_protein_C2	379	F:cation_transmembrane_transporter_activity;_C:integral_component_of_membrane;_P:cation_transmembrane_transport	NA	NA
Pldbra_eH_r1s038g11941	0	14.887052	13.601575	1.09954	0.993729	1	10.288008	4.432963	2.31793	0.0489266	putative_transmembrane_protein	1330	P:chemotaxis;_C:membrane;_C:integral_component_of_membrane	NA	NA
Pldbra_eH_r1s038g11967	0	166.9273	228.0855	1.36843	0.334213	-1	188.374	279.9208	1.48634	0.0235006	hypothetical_protein_PBRA_008161	657	C:integral_component_of_membrane	NA	ec:2.7.11.8
Pldbra_eH_r1s039g12005	0	465.7434	517.3624	1.11145	0.982806	-1	314.1012	567.1154	1.80613	0.00988759	large_subunit_ribosomal_protein_31	122	F:structural_constituent_of_ribosome;_C:ribosome;_P:translation;_P:ribosome_biogenesis	NA	NA
Pldbra_eH_r1s040g12078	0	75.50419	92.77159	1.22576	0.702561	-1	55.56698	90.4356	1.62023	0.00274703	putative_nipped-b-like_protein_(delangin)_(scc2_homolog)	359	C:chromatin;_F:chromatin_binding;_C:nucleus;_P:cell_cycle;_P:regulation_of_gene_expression;_F:metal_ion_binding	NA	NA
Pldbra_eH_r1s040g12085	0	10.21097	7.826878	1.30055	0.809633	1	16.886827	8.035622	2.13124	0.0040468	hypothetical_protein_PBRA_008885	408	F:protein_binding	NA	ec:2.7.1.107
Pldbra_eH_r1s044g12291	0	2.1862627	1.1317276	1.86238	0.674252	1	2.28165	0.6773312	3.41765	0.0386577	Zinc_finger;_RING/FYVE/PHD-type	254	F:nucleic_acid_binding;_C:membrane;_C:integral_component_of_membrane	NA	NA
Pldbra_eH_r1s045g12337	0	209.8931	246.4511	1.17311	0.61726	-1	175.2461	230.4909	1.31234	0.0247444	vacuolar_protein_sorting-associated_protein_35B	758	C:cytosol;_F:protein_transporter_activity;_P:protein_transport;_C:retromer;_cargo-selective_complex;_P:retrograde_transport;_endosome_to_Golgi	NA	NA
Pldbra_eH_r1s047g12434	0	18.98048	20.44751	1.08349	0.992645	-1	17.01927	27.09002	1.59175	0.037472	dnaJ_homolog_subfamily_C_member_7-like	367	C:integral_component_of_membrane	NA	NA
Pldbra_eH_r1s049g12482	0	4.504146	4.044805	1.0752	0.993729	-1	1.911133	4.422565	2.29008	0.033757	putative_glycosidase_crf2_OS=Neosartorya_fumigata_(strain_ATCC_MYA-4609_/_Af293_/_CBS_101355_/_FGSC_A1100)_GN=crf1_PE=1_SV=1	293	F:hydrolase_activity;_hydrolyzing_O-glycosyl_compounds;_P:carbohydrate_metabolic_process	NA	ec:3.2.1.151
Pldbra_eH_r1s049g12488	0	394.0095	429.9424	1.0906	0.964608	-1	254.5659	439.8127	1.72572	1.67e-05	hypothetical_protein_PBRA_008064	1270	NA	NA	NA
Pldbra_eH_r1s052g12560	0	21.93442	33.15192	1.51074	0.432694	-1	18.25187	33.85768	1.85255	0.0162372	hypothetical_protein_PBRA_009641	199	F:nucleic_acid_binding;_P:DNA_integration	NA	NA
Pldbra_eH_r1s053g12569	0	90.53459	87.83181	1.02622	0.993729	1	126.37833	96.04019	1.31534	0.0359314	protein_BUD31_homolog	143	P:mRNA_splicing;_via_spliceosome;_C:spliceosomal_complex	NA	NA
Pldbra_eH_r1s054g12584	0	93.41013	106.70568	1.14389	0.770192	-1	82.86349	113.59451	1.37475	0.0152663	hypothetical_protein_PBRA_005469	676	C:membrane;_C:integral_component_of_membrane	NA	NA
Pldbra_eH_r1s064g12681	0	44.83977	47.68831	1.06739	0.97626	-1	40.92753	56.78174	1.39194	0.0203411	small_MutS_related_family_protein	433	F:protein_binding	NA	NA
Pldbra_eH_r1s086g12765	0	9098.355	8857.649	1.02716	0.995055	1	35601.049	12655.358	2.81311	0.00534836	NA	NA	NA	NA	NA
Pldbra_eH_r1s086g12766	0	4.474819	4.893582	1.09942	0.993729	1	20.366962	8.317203	2.44981	0.0422664	NA	NA	NA	NA	NA
Pldbra_eH_r1s086g12769	0	8392.993	7724.86	1.08648	0.993729	1	35065.411	11324.104	3.09652	0.00346162	NA	NA	NA	NA	NA
Pldbra_eH_r1s216g12809	0	1.803389	1.871035	1.02418	0.996301	1	4.765117	1.032549	4.56447	0.00799565	protein_TAR1-like	191	NA	NA	NA
