# Supplementary material for: Nitrogen Supply and Host-Plant Genotype Modulate the Transcriptomic Profile of Plasmodiophora brassicae
Source: Front Microbiol. 2021 Jul 8;12:701067. doi: 10.3389/fmicb.2021.701067 (PMC8298192; doi:10.3389/fmicb.2021.701067)
Supplement: Supplementary Table 4 — Description of the Plasmodiophora brassicae DEGs (Differentially Expressed Genes) between Y N1 and each of the other three conditions. [file Table_4.XLSX]

## Sheet: 14 dpi
S4 Table. Description of the Plasmodiophora brassicae DEGs (Differentially Expressed Genes) between Y N1 and each of the other three conditions (-1: genes underexpressed in the first condition compared to the second; 1: genes overexpressed in the first condition compared to the second).
A. 14 days post-inoculation
P. brassicae Gene	P. brassicae gene expression level	P. brassicae gene expression level	P. brassicae gene expression level	Fold change	Adjusted	P. brassicae gene expression level	P. brassicae gene expression level	Fold change	Adjusted	P. brassicae gene expression level	P. brassicae gene expression level	Fold change	Adjusted	Description	Length	Blast2Go_GO_Names	Blast2Go_Enzyme_Names	Manual_EnzymeCodes
	in Y N1	in Y N8	in Y N1 compared to Y N8		P-value	in HD N1	in Y N1 compared to HD N1		P-value	in HD N8	in Y N1 compared to HD N8		P-value
Pldbra_eH_r1s002g00869	0.2196133	12.385032	-1	23.0643	0.00150182	9.4454343	-1	16.913	0.00936231	16.1183777	-1	29.7764	3.3161e-05	ATP_GTP-binding	1263	F:protein_kinase_activity;_F:ATP_binding;_P:protein_phosphorylation;_C:membrane;_C:integral_component_of_membrane;_F:kinase_activity;_P:phosphorylation;_F:transferase_activity	NA	NA
Pldbra_eH_r1s004g02635	2.693837	19.336819	-1	5.96875	0.00425454	13.033573	-1	4.23125	0.0491083	29.873302	-1	9.3754	4.76694e-06	hypothetical_protein_PBRA_008579	379	F:protein_binding;_P:ubiquitin-dependent_protein_catabolic_process	NA	ec:2.7.1.107
Pldbra_eH_r1s008g04491	106.0011	185.0466	-1	1.73743	0.009572	182.1502	-1	1.71562	0.0108053	268.5707	-1	2.52951	2.7457e-09	kinase_domain	360	F:protein_serine/threonine_kinase_activity;_F:ATP_binding;_P:protein_phosphorylation;_P:serine_family_amino_acid_metabolic_process	Transferring_phosphorus-containing_groups	ec:2.7.11;ec:2.7.11.10
Pldbra_eH_r1s017g08107	273.6364	430.8111	-1	1.56057	0.00405604	400.6865	-1	1.45846	0.0283443	434.5356	-1	1.59332	0.000728007	chromodomain-helicase-DNA-binding_7_isoform_X1	1584	F:ATP-dependent_DNA_helicase_activity;_F:ATP_binding;_C:nucleus;_C:replication_fork;_P:DNA_repair;_P:chromatin_remodeling;_F:zinc_ion_binding;_P:DNA_duplex_unwinding	Adenosinetriphosphatase;_Nucleoside-triphosphate_phosphatase	ec:3.4.21.113;ec:3.6.4.12;ec:3.6.1.15;ec:2.1.1.43
Pldbra_eH_r1s026g10379	32.25208	83.65517	-1	2.3838	0.00150182	84.28748	-1	2.4293	0.00062761	84.58059	-1	2.41707	0.00035502	Vacuolar_sorting-associated_13	1795	F:molecular_function;_C:cellular_component;_C:Golgi_apparatus;_P:protein_transport;_P:protein_retention_in_Golgi_apparatus;_P:late_endosome_to_vacuole_transport	NA	NA
Pldbra_eH_r1s086g12765	271215.3	128759.3	1	2.10641	9.80929e-07	139972.5	1	1.93766	4.83031e-05	140086.6	1	1.93611	1.16025e-05	NA	NA	NA	NA	NA
Pldbra_eH_r1s086g12769	250454.5	116998	1	2.1407	9.80929e-07	140422.1	1	1.78362	0.00117405	127326.7	1	1.9671	1.08083e-05	NA	NA	NA	NA	NA

## Sheet: 27 dpi
S4 Table. Description of the Plasmodiophora brassicae DEGs (Differentially Expressed Genes) between Y N1 and each of the other three conditions (-1: genes underexpressed in the first condition compared to the second; 1: genes overexpressed in the first condition compared to the second).
B. 27 days post-inoculation
P. brassicae Gene	P. brassicae gene expression level	P. brassicae gene expression level	P. brassicae gene expression level	Fold change	Adjusted	P. brassicae gene expression level	P. brassicae gene expression level	Fold change	Adjusted	P. brassicae gene expression level	P. brassicae gene expression level	Fold change	Adjusted	Description	Length	Blast2Go_GO_Names	Blast2Go_Enzyme_Names	Manual_EnzymeCodes
	in Y N1	in Y N8	in Y N1 compared to Y N8		P-value	in HD N1	in Y N1 compared to HD N1		P-value	in HD N8	in Y N1 compared to HD N8		P-value
Pldbra_eH_r1s001g00662	603.1132	1069.1312	-1	1.77503	5.9261e-09	1126.45	-1	1.86723	3.61833e-11	1825.8417	-1	3.02603	3.56583e-36	hypothetical_protein_PBRA_001722	378	F:protein_binding	NA	NA
Pldbra_eH_r1s002g00828	306.115	222.8446	1	1.37193	0.000945343	214.6849	1	1.42495	1.1186e-05	161.2994	1	1.89634	4.15566e-17	hypothetical_protein_PBRA_005136	89	C:membrane;_C:integral_component_of_membrane;_P:vitamin_transmembrane_transport;_P:vitamin_transport;_F:vitamin_transmembrane_transporter_activity	NA	NA
Pldbra_eH_r1s002g00830	20.39062	34.77502	-1	1.76746	0.0429186	56.24362	-1	2.79163	1.20485e-08	54.49204	-1	2.711	2.81684e-08	hypothetical_protein_PBRA_005137	410	C:integral_component_of_membrane;_P:vitamin_transmembrane_transport;_F:vitamin_transmembrane_transporter_activity	NA	ec:2.7.10.2
Pldbra_eH_r1s002g00900	2.167841	0	1	47.9986	0.00452261	0.3571496	1	5.74723	0.0290872	0	1	47.9986	0.00126167	regulator_of_chromosome_condensation_(RCC1)_family	179	F:metal_ion_binding	NA	NA
Pldbra_eH_r1s002g01209	159.9074	210.6701	-1	1.32889	0.0448609	232.6315	-1	1.45795	0.000154903	316.5168	-1	1.97846	4.57544e-15	hypothetical_protein_PBRA_002733	193	C:membrane;_C:integral_component_of_membrane	NA	NA
Pldbra_eH_r1s003g01743	1100.415	2010.252	-1	1.8297	8.71804e-11	1785.344	-1	1.62415	2.28632e-07	2979.801	-1	2.71046	3.18982e-32	hypothetical_protein_PBRA_003039	214	C:integral_component_of_membrane	Transferring_phosphorus-containing_groups	ec:2.7.11;ec:2.7.11.10
Pldbra_eH_r1s003g02060	1824.32	2679.494	-1	1.46955	0.00104148	2782.384	-1	1.52553	3.79539e-05	4241.633	-1	2.32496	3.02453e-21	AGC_kinase	375	F:protein_serine/threonine_kinase_activity;_F:ATP_binding;_P:protein_phosphorylation;_P:serine_family_amino_acid_metabolic_process	NA	NA
Pldbra_eH_r1s004g02087	3.37700179	0.37740397	1	8.73725	0.0333799	0.06335728	1	31.1397	1.06846e-05	0.08583464	1	18.707	0.00084594	hypothetical_protein_PBRA_003541	186	C:integral_component_of_membrane	NA	NA
Pldbra_eH_r1s004g02125	21.462736	6.474605	1	3.23492	0.00520676	8.047443	1	2.65787	0.00564392	4.967262	1	4.07397	5.3063e-05	hypothetical_protein_BVRB_028330;_partial	557	NA	NA	ec:2.7.1.107
Pldbra_eH_r1s004g02133	6.277748	12.743325	-1	2.04468	0.0374645	13.66658	-1	2.16867	0.00156597	29.823503	-1	4.75864	9.38364e-15	ankyrin_repeat	268	F:protein_binding	NA	ec:2.7.1.107
Pldbra_eH_r1s004g02650	3.0664391	0.377404	1	8.28791	0.0122	0.5884091	1	5.144	0.00436662	0	1	71.2766	2.18012e-05	hypothetical_protein_PBRA_008567	426	F:protein_binding	NA	ec:3.1.1.27
Pldbra_eH_r1s005g02782	76.75934	124.45014	-1	1.60335	0.000208545	110.87736	-1	1.42451	0.00434801	175.18493	-1	2.24184	2.2813e-15	[Naegleria_gruberi]	269	NA	Adenosinetriphosphatase;_Nucleoside-triphosphate_phosphatase	ec:3.6.1.3
Pldbra_eH_r1s005g02887	58.65603	107.09202	-1	1.80078	0.00972026	37.01614	1	1.59385	0.0259997	104.68384	-1	1.77305	0.00146163	heat_shock_Ssa2_(_)	664	F:ATP_binding;_C:nucleus;_F:ATPase_activity;_F:unfolded_protein_binding;_P:negative_regulation_of_cellular_response_to_heat	NA	NA
Pldbra_eH_r1s005g03011	890.4278	1642.2819	-1	1.84657	8.71804e-11	1446.2154	-1	1.62539	4.02312e-07	2305.0497	-1	2.58905	2.08827e-28	hypothetical_protein_PBRA_003620	233	NA	NA	ec:2.7.1.107
Pldbra_eH_r1s006g03454	22.1303	35.07823	-1	1.57684	0.0471912	42.93551	-1	1.95183	6.74455e-06	52.5666	-1	2.37751	1.2827e-09	ankyrin_repeat	302	F:protein_binding	NA	ec:3.6.1.3
Pldbra_eH_r1s006g03599	2839.601	4625.624	-1	1.62915	1.64479e-09	3867.114	-1	1.36178	0.000397206	7217.39	-1	2.54133	1.20614e-37	luminal-binding_5	666	F:ATP_binding;_C:integral_component_of_membrane	NA	NA
Pldbra_eH_r1s006g03625	79.35253	108.00275	-1	1.36138	0.0448609	102.63876	-1	1.29824	0.0330609	117.83146	-1	1.47214	0.000342518	30S_ribosomal_S16	112	F:structural_constituent_of_ribosome;_C:ribosome;_P:translation;_P:ribosome_biogenesis	NA	NA
Pldbra_eH_r1s007g04360	134.7901	206.5707	-1	1.53985	0.000489228	200.9372	-1	1.49143	0.000397206	304.402	-1	2.25102	3.83791e-17	hypothetical_protein_PBRA_004763	194	NA	NA	NA
Pldbra_eH_r1s008g04647	2.33165051	0.11756672	1	14.7189	0.0485937	0.08316446	1	20.9988	0.00112287	0	1	52.1053	0.00158684	Centrosomal_POC5_(macronuclear)	296	NA	NA	NA
Pldbra_eH_r1s009g05183	394.6828	520.625	-1	1.32026	0.0340083	618.4658	-1	1.56767	5.05032e-07	754.7782	-1	1.91412	2.98164e-15	hypothetical_protein_PBRA_000153	200	C:integral_component_of_membrane	NA	ec:2.7.1.107
Pldbra_eH_r1s010g05456	201.7757	290.2027	-1	1.44131	0.0352281	354.1994	-1	1.75862	2.69667e-06	488.8093	-1	2.42385	4.29122e-16	hypothetical_protein_PBRA_000942	384	F:protein_binding	NA	NA
Pldbra_eH_r1s010g05613	83.85615	127.80638	-1	1.5304	0.00711331	164.52863	-1	1.96575	6.74257e-09	282.81272	-1	3.36505	1.44485e-29	hypothetical_protein_PBRA_000804;_partial	205	NA	NA	NA
Pldbra_eH_r1s010g05789	185.2816	274.1134	-1	1.48143	0.00311379	258.1544	-1	1.39258	0.00579593	435.7776	-1	2.34426	1.02877e-18	conserved_hypothetical_protein	683	C:membrane;_C:integral_component_of_membrane	Adenosylmethionine_decarboxylase	ec:4.1.1.50;ec:4.1.1.50
Pldbra_eH_r1s011g06084	81.66694	109.83674	-1	1.34613	0.0448609	116.43925	-1	1.43528	0.000537125	130.84683	-1	1.60437	1.37168e-06	S-adenosylmethionine_decarboxylase_proenzyme-like	338	F:adenosylmethionine_decarboxylase_activity;_P:arginine_metabolic_process;_P:proline_metabolic_process;_P:spermine_biosynthetic_process;_P:spermidine_biosynthetic_process	NA	NA
Pldbra_eH_r1s012g06370	299.4014	476.8376	-1	1.59938	0.00140826	691.9988	-1	2.32242	3.63499e-13	1157.4685	-1	3.87984	6.65596e-35	hypothetical_protein_PBRA_005478	414	NA	NA	NA
Pldbra_eH_r1s012g06550	91.93294	64.61597	1	1.43321	0.0373573	63.40098	1	1.46596	0.00257326	56.29356	1	1.63276	7.24747e-05	general_transcription_factor_IIH	281	C:core_TFIIH_complex;_P:nucleotide-excision_repair;_P:regulation_of_transcription;_DNA-templated	NA	NA
Pldbra_eH_r1s013g06723	32.72545	55.75941	-1	1.71984	0.00416296	69.06268	-1	2.09833	2.66382e-07	85.82801	-1	2.59742	3.46007e-12	---NA---	197	NA	NA	NA
Pldbra_eH_r1s013g06806	447.926	724.3375	-1	1.61802	0.000116627	656.7896	-1	1.46913	0.00165449	1092.9267	-1	2.44212	9.22011e-19	hypothetical_protein_PBRA_005440	266	NA	NA	NA
Pldbra_eH_r1s014g07110	966.0039	1579.9039	-1	1.63793	1.50433e-06	1433.8551	-1	1.48583	0.000124528	2393.9122	-1	2.47973	4.96944e-25	hypothetical_protein_PBRA_004539	348	NA	NA	NA
Pldbra_eH_r1s014g07249	118.6378	163.2271	-1	1.36309	0.0459052	204.2935	-1	1.70924	1.20729e-07	268.6076	-1	2.2407	1.15008e-17	iq_domain-containing_g	399	NA	NA	NA
Pldbra_eH_r1s014g07273	916.4194	1257.8799	-1	1.37454	0.00836481	1198.2718	-1	1.30734	0.0118191	1564.6318	-1	1.70826	4.77041e-10	hypothetical_protein_PBRA_007831	368	C:integral_component_of_membrane	NA	NA
Pldbra_eH_r1s015g07600	12.41794	27.25555	-1	2.18546	0.00197162	23.65694	-1	1.87163	0.00667785	34.14099	-1	2.72374	5.83213e-07	intraflagellar_transport_122_homolog	1213	F:protein_binding	Acting_on_peptide_bonds_(peptidases);_Acting_on_peptide_bonds_(peptidases)	ec:3.4.21;ec:3.4.16;ec:2.3.1.92
Pldbra_eH_r1s017g08043	620.6704	914.3643	-1	1.47389	0.000811105	841.542	-1	1.35501	0.00625738	1154.5965	-1	1.85861	7.29329e-12	serine_carboxypeptidase_family	447	F:serine-type_carboxypeptidase_activity;_P:proteolysis	NA	ec:2.7.1.107
Pldbra_eH_r1s018g08464	312.4729	428.924	-1	1.37483	0.00237832	446.1688	-1	1.42669	5.27115e-05	589.0644	-1	1.88228	2.97715e-16	Ankyrin_repeat-containing_domain	342	F:protein_binding	NA	ec:2.1.1.276;ec:2.1.1.300
Pldbra_eH_r1s018g08619	7387.426	10149.249	-1	1.37402	0.0291526	10588.465	-1	1.43329	0.00121927	14572.307	-1	1.97243	3.36224e-13	probable_S-adenosylmethionine-dependent_methyltransferase_At5g38100	377	F:methyltransferase_activity;_P:methylation	Glutamine_synthetase	ec:6.3.1;ec:6.3.1.2;ec:6.3.1.6;ec:5.4.4.3
Pldbra_eH_r1s019g08834	156.34325	108.15206	1	1.45159	0.0201021	97.69209	1	1.59597	7.03334e-05	57.92773	1	2.67885	8.77765e-19	glutamine_synthetase	354	F:glutamate-ammonia_ligase_activity;_F:ATP_binding;_P:glutamine_biosynthetic_process;_P:peptidoglycan_biosynthetic_process	NA	NA
Pldbra_eH_r1s021g09351	8199.786	13767.584	-1	1.67918	0.000113557	16024.44	-1	1.95441	1.20485e-08	29107.949	-1	3.55007	1.05432e-31	hypothetical_protein_PBRA_006323	415	NA	Peptidylprolyl_isomerase	ec:5.2.1.8
Pldbra_eH_r1s022g09660	178.7659	293.3541	-1	1.65245	5.29701e-08	250.3025	-1	1.40392	0.00046606	373.9831	-1	2.10384	1.36386e-19	FKBP-type_peptidyl-prolyl_cis-trans_isomerase	192	P:protein_peptidyl-prolyl_isomerization;_F:peptidyl-prolyl_cis-trans_isomerase_activity	NA	NA
Pldbra_eH_r1s023g09699	3969.529	6894.919	-1	1.73727	0.000208545	7987.22	-1	2.01241	7.87608e-08	15817.553	-1	3.9851	3.20009e-31	hypothetical_protein_PBRA_005609	411	NA	NA	NA
Pldbra_eH_r1s023g09728	10286.1	15768.99	-1	1.53313	0.000894771	17024.09	-1	1.65501	5.30447e-06	26739.87	-1	2.59949	2.14128e-22	hypothetical_protein_PBRA_005624	470	NA	NA	ec:2.7.1.107
Pldbra_eH_r1s024g10159	909.0067	1706.246	-1	1.87885	1.29663e-06	1645.0355	-1	1.81165	2.23173e-06	3553.1962	-1	3.91238	7.56548e-34	hypothetical_protein_PBRA_005949	462	F:protein_binding	NA	ec:2.7.1.107
Pldbra_eH_r1s025g10186	845.5198	1366.1904	-1	1.61761	6.45696e-05	1356.1304	-1	1.60486	2.30649e-05	2454.2426	-1	2.90344	6.65476e-28	hypothetical_protein_PBRA_009237	285	P:ubiquitin-dependent_protein_catabolic_process	NA	ec:2.7.1.107
Pldbra_eH_r1s025g10273	522.9181	792.3686	-1	1.51939	0.000615393	891.3839	-1	1.70616	2.37505e-07	1478.1221	-1	2.8277	8.40455e-29	hypothetical_protein_PBRA_008425	247	F:protein_binding	Protein_disulfide-isomerase	ec:1.8.1.8;ec:1.8.1.8
Pldbra_eH_r1s027g10649	691.1438	1348.1214	-1	1.95271	8.25557e-11	1151.6951	-1	1.66582	8.7913e-07	2022.3767	-1	2.92669	5.20846e-31	disulfide_isomerase	535	F:protein_disulfide_isomerase_activity;_C:endoplasmic_reticulum;_C:integral_component_of_membrane;_P:cell_redox_homeostasis	NA	ec:2.7.7.7;ec:2.7.7.7
Pldbra_eH_r1s028g10823	40.83238	23.77502	1	1.69736	0.00662606	23.21665	1	1.73595	0.000271836	18.68682	1	2.15957	9.44963e-07	Y-family_DNA_polymerase	510	F:damaged_DNA_binding;_P:DNA_repair	NA	NA
Pldbra_eH_r1s029g11012	5.762664	13.682602	-1	2.22084	0.028442	12.61181	-1	2.09494	0.0077303	14.736655	-1	2.37373	0.00127238	hypothetical_protein_PBRA_002291	562	NA	NA	NA
Pldbra_eH_r1s029g11027	4.4169	10.58098	-1	2.6211	0.0145431	16.85757	-1	3.98091	4.45828e-07	17.56527	-1	4.13329	2.64184e-07	tyrosine-_kinase_Src42A	275	F:protein_binding	NA	NA
Pldbra_eH_r1s029g11071	436.4836	574.5972	-1	1.32002	0.043277	592.0269	-1	1.35614	0.00324805	894.0095	-1	2.04943	1.75439e-17	NEP1-interacting_-like_2_isoform_X1	202	C:membrane;_C:integral_component_of_membrane	NA	NA
Pldbra_eH_r1s030g11178	786.9435	1208.6057	-1	1.53724	0.000208545	1027.1701	-1	1.3057	0.0296741	1635.4227	-1	2.08021	3.40696e-15	---NA---	263	NA	NA	ec:2.4.2.38
Pldbra_eH_r1s033g11505	4.5740426	0.5925059	1	7.07569	0.0471912	0.9758796	1	4.59352	0.0299883	0.6627436	1	6.88076	0.00967983	Glycosyltransferase_uncharacterized	466	F:transferase_activity;_transferring_glycosyl_groups	NA	ec:2.7.1.107
Pldbra_eH_r1s036g11819	137.4568	214.4417	-1	1.57654	0.0018685	227.6593	-1	1.67344	2.76139e-05	370.3934	-1	2.71763	2.72169e-20	hypothetical_protein_PBRA_007977	342	F:ion_channel_activity;_F:protein_binding;_C:integral_component_of_membrane;_P:ion_transmembrane_transport	NA	ec:2.7.1.107
Pldbra_eH_r1s037g11853	171.0023	228.8424	-1	1.33851	0.00881601	225.0117	-1	1.31514	0.0031723	333.9202	-1	1.952	1.66163e-18	hypothetical_protein_PBRA_009271	403	F:protein_binding;_P:ubiquitin-dependent_protein_catabolic_process	NA	ec:3.6.1.65
Pldbra_eH_r1s037g11877	998.1972	1806.8101	-1	1.81166	7.02156e-07	2029.4183	-1	2.03305	1.71076e-10	3731.7473	-1	3.73829	8.57477e-37	NUDIX_hydrolase	456	F:hydrolase_activity	NA	NA
Pldbra_eH_r1s052g12560	14.99937	26.62632	-1	1.76285	0.0340545	27.61758	-1	1.83441	0.00185242	41.40113	-1	2.74599	3.16837e-09	hypothetical_protein_PBRA_009641	199	F:nucleic_acid_binding;_P:DNA_integration	NA	ec:2.7.1.107
Pldbra_eH_r1s061g12660	629.6489	853.5557	-1	1.35938	0.00711331	995.5801	-1	1.58279	1.20729e-07	1495.7112	-1	2.37751	2.10361e-28	hypothetical_protein_PBRA_009634	360	F:protein_binding

## Sheet: 42 dpi
S4 Table. Description of the Plasmodiophora brassicae DEGs (Differentially Expressed Genes) between Y N1 and each of the other three conditions (-1: genes underexpressed in the first condition compared to the second; 1: genes overexpressed in the first condition compared to the second).
C. 42 days post-inoculation
P. brassicae Gene	P. brassicae gene expression level	P. brassicae gene expression level	P. brassicae gene expression level	Fold change	Adjusted	P. brassicae gene expression level	P. brassicae gene expression level	Fold change	Adjusted	P. brassicae gene expression level	P. brassicae gene expression level	Fold change	Adjusted	Description	Length	Blast2Go_GO_Names	Blast2Go_Enzyme_Names	Manual_EnzymeCodes
	in Y N1	in Y N8	in Y N1 compared to Y N8		P-value	in HD N1	in Y N1 compared to HD N1		P-value	in HD N8	in Y N1 compared to HD N8		P-value
Pldbra_eH_r1s001g00073	1.756755	5.94244	-1	3.37148	0.00321928	4.644633	-1	2.65213	0.0493697	7.057614	-1	4.04463	0.000158783	---NA---	1551	NA	NA	NA
Pldbra_eH_r1s001g00113	73.64271	102.50967	-1	1.39159	0.0070211	97.98152	-1	1.33167	0.0436279	97.22872	-1	1.31922	0.0202516	centrosomal_of_120_kDa-like	763	NA	NA	NA
Pldbra_eH_r1s001g00127	129.2548	171.6682	-1	1.32392	0.00346162	162.7266	-1	1.25529	0.0487874	167.0861	-1	1.28794	0.00621363	like_subfamily_c_member_21	511	F:nucleic_acid_binding;_F:metal_ion_binding	NA	ec:2.5.1.75
Pldbra_eH_r1s001g00331	243.7743	412.3243	-1	1.68972	0.00171096	411.7429	-1	1.68827	0.00285018	407.3718	-1	1.66984	0.00127873	centrosomal_of_290_kDa_isoform_X5	2056	C:nucleus;_C:centrosome;_P:sensory_organ_development;_P:cilium_assembly	NA	NA
Pldbra_eH_r1s001g00618	187.0081	279.8385	-1	1.49341	0.00412808	263.7577	-1	1.40806	0.0376135	258.3898	-1	1.37967	0.0213371	DNA_topoisomerase_1_beta	766	F:DNA_binding;_F:DNA_topoisomerase_type_I_activity;_C:chromosome;_P:DNA_topological_change;_C:nuclear_lumen	Other_isomerases;_DNA_topoisomerase	ec:5.99.1;ec:5.99.1.2;ec:5.99.1.2;ec:5.99.1.2;ec:5.99.1.2
Pldbra_eH_r1s001g00659	230.3207	325.7317	-1	1.41202	0.0248763	331.4365	-1	1.4378	0.0311487	360.6722	-1	1.56349	0.000912957	chromosome_segregation	967	NA	NA	NA
Pldbra_eH_r1s002g00828	482.5417	326.91	1	1.47644	0.0212893	271.6475	1	1.7773	0.000194074	231.5417	1	2.08481	5.86501e-08	hypothetical_protein_PBRA_005136	89	C:membrane;_C:integral_component_of_membrane;_P:vitamin_transmembrane_transport;_P:vitamin_transport;_F:vitamin_transmembrane_transporter_activity	NA	NA
Pldbra_eH_r1s002g00829	76.23376	47.97423	1	1.59138	0.00321722	49.06167	1	1.55123	0.00985819	34.18932	1	2.2364	5.32614e-10	hypothetical_protein_PBRA_005137	347	C:integral_component_of_membrane;_P:vitamin_transmembrane_transport;_F:vitamin_transmembrane_transporter_activity	NA	NA
Pldbra_eH_r1s002g00895	377.5451	272.5173	1	1.38499	0.0431882	259.2676	1	1.45699	0.0255991	251.7327	1	1.49861	0.00369711	-L-isoaspartate(D-aspartate)_O-methyltransferase-like	266	F:protein-L-isoaspartate_(D-aspartate)_O-methyltransferase_activity;_P:protein_methylation;_P:S-adenosylmethionine_metabolic_process	Protein-L-isoaspartate(D-aspartate)_O-methyltransferase	ec:2.1.1.77;ec:2.1.1;ec:2.1.1.300
Pldbra_eH_r1s002g01266	140.8076	228.5421	-1	1.62534	1.47646e-05	215.1049	-1	1.52861	0.000568123	231.2619	-1	1.64451	8.13931e-06	PIN2_TERF1-interacting_telomerase_inhibitor_1	410	F:nucleic_acid_binding	NA	ec:2.1.1.57
Pldbra_eH_r1s002g01288	189.2874	351.642	-1	1.86083	8.79487e-06	308.3775	-1	1.63123	0.00264309	326.8828	-1	1.72978	0.000114769	suppressor_SRP40	463	F:protein_binding	NA	ec:3.6.4.3
Pldbra_eH_r1s002g01340	0	0.574753	-1	38.4971	0.0316533	0.6663608	-1	47.3567	0.0261348	0.7975037	-1	55.4453	0.00456587	hypothetical_protein_PBRA_002857	529	NA	NA	NA
Pldbra_eH_r1s004g02319	358.7766	517.0088	-1	1.44135	0.0110729	526.9396	-1	1.46865	0.0130024	477.7549	-1	1.33186	0.0483874	calreticulin_precursor	409	F:calcium_ion_binding;_C:endoplasmic_reticulum;_P:protein_folding;_F:unfolded_protein_binding	NA	NA
Pldbra_eH_r1s005g02870	28.51234	73.95178	-1	2.59752	5.88434e-05	63.74753	-1	2.24244	0.00285018	67.86694	-1	2.38472	0.00026895	viral_A-type_inclusion	980	C:integral_component_of_membrane	NA	NA
Pldbra_eH_r1s005g03036	32.79311	58.59841	-1	1.79208	1.39098e-05	48.8433	-1	1.48803	0.018959	69.95265	-1	2.13443	5.32614e-10	hypothetical_protein_PBRA_003600	853	NA	NA	NA
Pldbra_eH_r1s007g04132	0	0.6598919	-1	44.2576	0.044292	1.5802736	-1	107.479	0.00705154	0.5694636	-1	39.2969	0.036039	hypothetical_protein_PBRA_002529	137	NA	NA	NA
Pldbra_eH_r1s008g04609	26.03144	16.4808	1	1.58048	0.0394716	16.08315	1	1.62242	0.0436279	13.09101	1	1.99599	0.000177934	PAS_domain_S-box	1718	C:integral_component_of_membrane	NA	ec:3.1.4.53
Pldbra_eH_r1s009g05132	0.08772325	1.20796372	-1	9.74566	0.0189209	1.06824831	-1	9.26617	0.0377005	1.28351444	-1	10.511	0.00719616	CMGC_CDKL_kinase	389	F:protein_serine/threonine_kinase_activity;_F:ATP_binding;_P:protein_phosphorylation;_P:serine_family_amino_acid_metabolic_process	Transferring_phosphorus-containing_groups	ec:2.7.11.10
Pldbra_eH_r1s009g05217	59.34258	111.47003	-1	1.87334	0.0110729	136.50271	-1	2.29669	0.000430383	121.52362	-1	2.04459	0.00157758	histone_H1	196	C:nucleosome;_F:DNA_binding;_C:nucleus;_P:nucleosome_assembly	NA	ec:2.3.1.48
Pldbra_eH_r1s010g05463	83.55141	134.81919	-1	1.60781	0.0365355	138.86714	-1	1.65924	0.0397894	155.89036	-1	1.85998	0.0015836	hypothetical_protein_PBRA_000937	1080	F:actin_binding	NA	NA
Pldbra_eH_r1s011g05945	31.34201	21.69808	1	1.43616	0.0449374	20.99647	1	1.48147	0.0404543	20.19202	1	1.54644	0.00498202	hypothetical_protein_PBRA_006217	392	NA	NA	NA
Pldbra_eH_r1s011g06038	70.99399	93.60411	-1	1.31397	0.0465829	101.08518	-1	1.42102	0.00926786	93.24314	-1	1.3086	0.0335571	Katanin_p60_ATPase-containing_subunit_A-like	541	F:ATP_binding;_C:cytoplasm;_C:microtubule;_F:microtubule_binding;_F:microtubule-severing_ATPase_activity;_C:tubulin_complex;_P:microtubule_severing	Adenosinetriphosphatase;_Nucleoside-triphosphate_phosphatase;_Microtubule-severing_ATPase	ec:3.6.1;ec:3.6.1.3;ec:3.6.1.15;ec:3.6.4.3;ec:3.6.4.6;ec:3.6.1.3
Pldbra_eH_r1s012g06267	35.2168	55.21601	-1	1.55767	0.00690588	60.54464	-1	1.71257	0.000568123	61.39965	-1	1.73414	0.00014594	hypothetical_protein_PBRA_004927	443	F:microtubule_motor_activity;_F:ATP_binding;_C:microtubule;_P:microtubule-based_movement;_F:microtubule_binding;_C:tubulin_complex	Nucleoside-triphosphate_phosphatase	ec:3.6.1;ec:3.6.1.15
Pldbra_eH_r1s012g06458	162.1673	215.5997	-1	1.32806	0.0190672	238.2993	-1	1.46701	0.000722615	212.4864	-1	1.30916	0.0187799	splicing_factor_3a_subunit_3	398	P:mRNA_splicing;_via_spliceosome;_F:RNA_binding;_C:spliceosomal_complex;_F:zinc_ion_binding	NA	NA
Pldbra_eH_r1s013g06611	257.8495	405.3555	-1	1.57226	1.39098e-05	359.8564	-1	1.39483	0.00809715	391.2835	-1	1.5169	7.8398e-05	nucleolar_NOP5	507	P:rRNA_modification;_F:snoRNA_binding;_C:box_C/D_snoRNP_complex;_C:small-subunit_processome	NA	NA
Pldbra_eH_r1s014g07146	43.88001	96.57362	-1	2.20941	1.82519e-10	73.43645	-1	1.68311	0.000523315	88.94463	-1	2.03601	2.85162e-08	Rad52_22_double-strand_break_repair	187	P:double-strand_break_repair;_P:DNA_recombination	NA	NA
Pldbra_eH_r1s014g07235	76.3466	48.14966	1	1.58914	0.0131898	50.20797	1	1.53219	0.0467652	40.00691	1	1.91162	7.17815e-05	hypothetical_protein_PBRA_007806	49	NA	NA	NA
Pldbra_eH_r1s015g07419	42.3887	93.37256	-1	2.18318	1.12269e-06	91.10568	-1	2.13204	8.27444e-06	96.20659	-1	2.2496	1.73669e-07	motor_domain-containing	432	F:microtubule_motor_activity;_F:ATP_binding;_C:microtubule;_P:microtubule-based_movement;_F:microtubule_binding;_C:tubulin_complex	Nucleoside-triphosphate_phosphatase	ec:3.6.1;ec:3.6.1.15
Pldbra_eH_r1s015g07500	111.7152	216.1242	-1	1.93603	2.1233e-09	204.7686	-1	1.83282	3.86102e-07	202.7545	-1	1.81626	1.40891e-07	pre-rRNA-processing_esf1	747	C:nucleus	NA	NA
Pldbra_eH_r1s015g07561	197.1922	323.1065	-1	1.64019	1.67e-05	293.7115	-1	1.48978	0.00285018	293.4901	-1	1.49039	0.000912957	eukaryotic_rRNA_processing	270	P:nuclear_division;_C:nucleolus;_P:rRNA_processing;_C:preribosome;_large_subunit_precursor;_C:nuclear_periphery;_P:ribosomal_large_subunit_biogenesis;_F:identical_protein_binding;_C:mitotic_spindle_pole_body	NA	NA
Pldbra_eH_r1s015g07562	168.7472	228.7366	-1	1.35263	0.010958	225.7627	-1	1.3363	0.0311487	217.5261	-1	1.28688	0.0309387	hypothetical_protein_PBRA_004040	647	NA	NA	NA
Pldbra_eH_r1s019g08777	14.48643	23.55784	-1	1.62378	0.0152663	24.09991	-1	1.66091	0.0184077	29.97046	-1	2.06391	1.60593e-05	hypothetical_protein_PBRA_004864	646	NA	NA	NA
Pldbra_eH_r1s020g09132	65.20239	98.19925	-1	1.50368	0.00982458	95.49812	-1	1.46665	0.0334066	100.78337	-1	1.54615	0.00273376	hypothetical_protein_PBRA_007601	232	NA	NA	NA
Pldbra_eH_r1s021g09305	369.1916	639.3747	-1	1.73298	4.31356e-06	549.3704	-1	1.48858	0.0051865	617.6538	-1	1.67364	1.76949e-05	nucleolar_56-like	572	P:rRNA_modification;_F:snoRNA_binding;_C:box_C/D_snoRNP_complex;_C:small-subunit_processome	NA	NA
Pldbra_eH_r1s033g11541	136.9245	100.2155	1	1.36406	0.0151176	102.7057	1	1.3334	0.0494015	89.772	1	1.52148	0.000160663	hypothetical_protein_PBRA_004395	257	P:tRNA_wobble_uridine_modification;_C:Elongator_holoenzyme_complex	NA	NA
Pldbra_eH_r1s049g12488	254.5659	439.8127	-1	1.72572	1.67e-05	394.0095	-1	1.54675	0.00287038	429.9424	-1	1.68689	4.32028e-05	hypothetical_protein_PBRA_008064	1270	NA	NA	NA
Pldbra_eH_r1s053g12569	126.37833	96.04019	1	1.31534	0.0359314	90.53459	1	1.40085	0.0098221	87.83181	1	1.43758	0.00120731	protein_BUD31_homolog	143	P:mRNA_splicing;_via_spliceosome;_C:spliceosomal_complex	NA	NA
Pldbra_eH_r1s086g12765	35601.049	12655.358	1	2.81311	0.00534836	9098.355	1	3.91296	0.000141595	8857.649	1	4.01925	3.06318e-05	NA	NA	NA	NA	NA
Pldbra_eH_r1s086g12766	20.366962	8.317203	1	2.44981	0.0422664	4.474819	1	4.6375	0.000141064	4.893582	1	4.21815	0.000125413	NA	NA	NA	NA	NA
Pldbra_eH_r1s086g12769	35065.411	11324.104	1	3.09652	0.00346162	8392.993	1	4.17801	0.00016046	7724.86	1	4.53931	1.76949e-05	NA	NA	NA	NA	NA
